# Supplementary material for: Crystal structure of 2-cyano-N-(furan-2-ylmeth­yl)acetamide
Source: Acta Crystallogr E Crystallogr Commun. 2015 Jun 10;71(Pt 7):o455–6. doi: 10.1107/S2056989015010488 (PMC4518919; doi:10.1107/S2056989015010488)
Supplement: Supplementary file 1 [file e-71-0o455-sup1.cif]

##############################################################################
#                                                                            #
# This CIF contains the data in a paper accepted for publication in          #
# Acta Crystallographica Section E. It conforms to the requirements of       #
# Notes for Authors for Acta Crystallographica Section E, and has been       #
# peer reviewed under the auspices of the IUCr Commission on Journals.       #
#                                                                            #
# Full details of the Crystallographic Information File format               #
# are given in the paper "The Crystallographic Information File (CIF):       #
# a New Standard Archive File for Crystallography" by S. R. Hall, F. H.      #
# Allen and I. D. Brown [Acta Cryst. (1991), A47, 655-685].                  #
#                                                                            #
# The current version of the core CIF dictionary is obtainable from          #
# ftp://ftp.iucr.org/pub/cif_core.dic.                                       #
#                                                                            #
# Software is freely available for graphical display of the structure(s)     #
# in this CIF. For information consult the CIF software page                 #
# http://www.iucr.org/resources/cif/software.                                #
#                                                                            #
# This file may be used for bona fide research purposes within the           #
# scientific community so long as proper attribution is given to the journal # 
# article from which it was obtained.                                        #
#                                                                            #
##############################################################################
data_I
_audit_creation_method     'SHELXL-2014/7'
_database_code_depnum_ccdc_archive     'CCDC 1404031'
_chemical_name_systematic
;
2-Cyano-<i>N</i>-(furan-2-ylmethyl)acetamide
;
_chemical_name_common     ?
_chemical_formula_moiety     'C8 H8 N2 O2'
_chemical_formula_sum     'C8 H8 N2 O2'
_chemical_formula_iupac     'C8 H8 N2 O2'
_chemical_formula_weight     164.16
_chemical_melting_point     ?
_shelx_space_group_comment
;
The symmetry employed for this shelxl refinement is uniquely defined
by the following loop, which should always be used as a source of
symmetry information in preference to the above space-group names.
They are only intended as comments.
;
_space_group_crystal_system     monoclinic
_space_group_name_H-M_alt     'P 21/c'
_space_group_name_Hall     '-P 2ybc'
loop_
    _space_group_symop_operation_xyz
    'x, y, z'
    '-x, y+1/2, -z+1/2'
    '-x, -y, -z'
    'x, -y-1/2, z-1/2'
_cell_length_a     4.8093(4)
_cell_length_b     14.9495(16)
_cell_length_c     11.4969(11)
_cell_angle_alpha     90
_cell_angle_beta     93.482(3)
_cell_angle_gamma     90
_cell_volume     825.06(14)
_cell_formula_units_Z     4
_cell_measurement_reflns_used     1455
_cell_measurement_theta_min     2.237
_cell_measurement_theta_max     24.978
_cell_measurement_temperature     293(2)
_exptl_crystal_description     block
_exptl_crystal_colour     colourless
_exptl_crystal_size_max     0.3
_exptl_crystal_size_mid     0.2
_exptl_crystal_size_min     0.2
_exptl_crystal_density_diffrn     1.322
_exptl_crystal_density_meas     ?
_exptl_crystal_density_method     ?
_exptl_crystal_F_000     344
_exptl_absorpt_coefficient_mu     0.098
_exptl_absorpt_correction_type     multi-scan
_exptl_absorpt_process_details
;
(SADABS; Bruker, 2004)
;
_shelx_estimated_absorpt_T_min     ?
_shelx_estimated_absorpt_T_max     ?
_exptl_absorpt_correction_T_min     0.946
_exptl_absorpt_correction_T_max     0.986
_diffrn_ambient_temperature     293(2)
_diffrn_radiation_type     MoK\a
_diffrn_radiation_wavelength     0.71073
_diffrn_radiation_source     'fine-focus sealed tube'
_diffrn_radiation_monochromator     graphite
_diffrn_measurement_device_type     'Bruker APEXII CCD'
_diffrn_measurement_method     '\w and \f scan'
_diffrn_detector_area_resol_mean     8.0216
_diffrn_reflns_number     7302
_diffrn_reflns_av_R_equivalents     0.0265
_diffrn_reflns_theta_min     2.237
_diffrn_reflns_theta_max     24.978
_diffrn_reflns_theta_full     24.978
_diffrn_measured_fraction_theta_max     0.999
_diffrn_measured_fraction_theta_full     0.999
_diffrn_reflns_limit_h_min     -5
_diffrn_reflns_limit_h_max     5
_diffrn_reflns_limit_k_min     -17
_diffrn_reflns_limit_k_max     17
_diffrn_reflns_limit_l_min     -12
_diffrn_reflns_limit_l_max     13
_refine_special_details     ?
_reflns_number_total     1455
_reflns_number_gt     1175
_reflns_threshold_expression     'I > 2\s(I)'
_refine_ls_structure_factor_coef     Fsqd
_refine_ls_matrix_type     full
_refine_ls_R_factor_all     0.0466
_refine_ls_R_factor_gt     0.0368
_refine_ls_wR_factor_gt     0.1024
_refine_ls_wR_factor_ref     0.1111
_refine_ls_goodness_of_fit_ref     1.091
_refine_ls_restrained_S_all     1.091
_refine_ls_number_reflns     1455
_refine_ls_number_parameters     109
_refine_ls_number_restraints     0
_refine_ls_hydrogen_treatment     constr
_refine_ls_weighting_scheme     calc
_refine_ls_weighting_details
              'w=1/[\s^2^(Fo^2^)+(0.0542P)^2^+0.1342P] where P=(Fo^2^+2Fc^2^)/3'
_atom_sites_solution_hydrogens     geom
_atom_sites_solution_primary     ?
_atom_sites_solution_secondary     ?
_refine_ls_shift/su_max     0.000
_refine_ls_shift/su_mean     0.000
_refine_diff_density_max     0.144
_refine_diff_density_min     -0.134
_refine_ls_extinction_method     none
_refine_ls_extinction_coef     .
loop_
    _atom_type_symbol
    _atom_type_description
    _atom_type_scat_dispersion_real
    _atom_type_scat_dispersion_imag
    _atom_type_scat_source
    'C' 'C' 0.0033 0.0016
                         'International Tables Vol C Tables 4.2.6.8 and 6.1.1.4'
    'H' 'H' 0.0000 0.0000
                         'International Tables Vol C Tables 4.2.6.8 and 6.1.1.4'
    'N' 'N' 0.0061 0.0033
                         'International Tables Vol C Tables 4.2.6.8 and 6.1.1.4'
    'O' 'O' 0.0106 0.0060
                         'International Tables Vol C Tables 4.2.6.8 and 6.1.1.4'
_computing_data_collection
;
APEX2 (Bruker, 2004)
;
_computing_cell_refinement
;
APEX2 and SAINT (Bruker, 2004)
;
_computing_data_reduction
;
SAINT and XPREP (Bruker, 2004)
;
_computing_structure_solution
;
SHELXS-2014/7 (Sheldrick, 2008)
;
_computing_structure_refinement
;
SHELXL-2014/7 (Sheldrick, 2015)
;
_computing_molecular_graphics
;
PLATON (Spek, 2009)
;
_computing_publication_material
;
SHELXL-2014/7 (Sheldrick, 2015) and PLATON (Spek, 2009)
;
loop_
    _atom_site_type_symbol
    _atom_site_label
    _atom_site_fract_x
    _atom_site_fract_y
    _atom_site_fract_z
    _atom_site_U_iso_or_equiv
    _atom_site_adp_type
    _atom_site_calc_flag
    _atom_site_occupancy
    _atom_site_disorder_assembly
    _atom_site_disorder_group
    C C1 0.6009(4) 0.71318(14) 0.26789(17) 0.0705(5) Uani d 1 . .
    H H1A 0.7123 0.7616 0.2502 0.085 Uiso calc 1 . .
    C C2 0.6246(4) 0.65991(17) 0.37051(16) 0.0816(6) Uani d 1 . .
    H H2 0.7549 0.6667 0.4330 0.098 Uiso calc 1 . .
    C C3 0.4271(5) 0.59926(15) 0.36003(17) 0.0777(6) Uani d 1 . .
    H H3 0.3942 0.5558 0.4154 0.093 Uiso calc 1 . .
    C C4 0.3883(3) 0.68024(10) 0.20223(13) 0.0483(4) Uani d 1 . .
    C C5 0.2563(3) 0.70388(11) 0.08709(13) 0.0575(4) Uani d 1 . .
    H H5A 0.0559 0.7057 0.0925 0.069 Uiso calc 1 . .
    H H5B 0.3170 0.7633 0.0660 0.069 Uiso calc 1 . .
    C C6 0.1307(3) 0.59915(10) -0.07049(12) 0.0443(4) Uani d 1 . .
    C C7 0.2372(3) 0.54182(11) -0.16707(12) 0.0506(4) Uani d 1 . .
    H H7A 0.4373 0.5489 -0.1694 0.061 Uiso calc 1 . .
    H H7B 0.1983 0.4793 -0.1522 0.061 Uiso calc 1 . .
    C C8 0.1019(4) 0.56845(11) -0.27806(15) 0.0590(4) Uani d 1 . .
    N N1 0.3219(2) 0.64139(9) -0.00467(10) 0.0467(3) Uani d 1 . .
    H H1 0.4942 0.6316 -0.0164 0.056 Uiso calc 1 . .
    N N2 -0.0079(5) 0.59089(12) -0.36283(16) 0.0947(6) Uani d 1 . .
    O O1 0.2779(2) 0.60909(8) 0.25698(10) 0.0649(4) Uani d 1 . .
    O O2 -0.1197(2) 0.60352(9) -0.05760(11) 0.0713(4) Uani d 1 . .
loop_
    _atom_site_aniso_label
    _atom_site_aniso_U_11
    _atom_site_aniso_U_22
    _atom_site_aniso_U_33
    _atom_site_aniso_U_12
    _atom_site_aniso_U_13
    _atom_site_aniso_U_23
    C1 0.0617(10) 0.0790(13) 0.0714(12) -0.0144(9) 0.0087(9) -0.0277(10)
    C2 0.0772(13) 0.1118(17) 0.0535(11) 0.0191(13) -0.0147(9) -0.0260(11)
    C3 0.1019(15) 0.0806(14) 0.0500(10) 0.0116(12) -0.0012(10) -0.0002(9)
    C4 0.0465(8) 0.0503(9) 0.0491(8) 0.0010(7) 0.0112(6) -0.0087(7)
    C5 0.0624(10) 0.0576(10) 0.0535(9) 0.0132(8) 0.0110(7) -0.0042(7)
    C6 0.0312(7) 0.0565(9) 0.0455(8) 0.0070(6) 0.0038(6) 0.0080(7)
    C7 0.0404(7) 0.0614(10) 0.0497(9) 0.0038(7) 0.0004(6) -0.0016(7)
    C8 0.0713(11) 0.0528(10) 0.0526(10) -0.0083(8) 0.0015(8) 0.0013(8)
    N1 0.0339(6) 0.0611(8) 0.0458(7) 0.0072(5) 0.0079(5) -0.0030(6)
    N2 0.1407(18) 0.0789(12) 0.0611(10) -0.0056(11) -0.0226(11) 0.0125(9)
    O1 0.0713(8) 0.0667(8) 0.0568(7) -0.0098(6) 0.0037(6) 0.0023(6)
    O2 0.0304(6) 0.1024(10) 0.0816(9) 0.0076(6) 0.0088(5) -0.0081(7)
_geom_special_details
;
All e.s.d.'s (except the e.s.d. in the dihedral angle between two l.s. planes)
are estimated using the full covariance matrix. The cell e.s.d.'s are taken
into account individually in the estimation of e.s.d.'s in distances, angles
and torsion angles; correlations between e.s.d.'s in cell parameters are only
used when they are defined by crystal symmetry. An approximate (isotropic)
treatment of cell e.s.d.'s is used for estimating e.s.d.'s involving l.s.
planes.
;
loop_
    _geom_bond_atom_site_label_1
    _geom_bond_atom_site_label_2
    _geom_bond_site_symmetry_2
    _geom_bond_distance
    _geom_bond_publ_flag
    C1 C4 . 1.328(2) ?
    C1 C2 . 1.422(3) ?
    C1 H1A . 0.9300 ?
    C2 C3 . 1.314(3) ?
    C2 H2 . 0.9300 ?
    C3 O1 . 1.355(2) ?
    C3 H3 . 0.9300 ?
    C4 O1 . 1.3602(19) ?
    C4 C5 . 1.476(2) ?
    C5 N1 . 1.4579(19) ?
    C5 H5A . 0.9700 ?
    C5 H5B . 0.9700 ?
    C6 O2 . 1.2238(16) ?
    C6 N1 . 1.3162(18) ?
    C6 C7 . 1.516(2) ?
    C7 C8 . 1.452(2) ?
    C7 H7A . 0.9700 ?
    C7 H7B . 0.9700 ?
    C8 N2 . 1.131(2) ?
    N1 H1 . 0.8600 ?
loop_
    _geom_angle_atom_site_label_1
    _geom_angle_atom_site_label_2
    _geom_angle_atom_site_label_3
    _geom_angle_site_symmetry_1
    _geom_angle_site_symmetry_3
    _geom_angle
    _geom_angle_publ_flag
    C4 C1 C2 . . 106.51(18) ?
    C4 C1 H1A . . 126.7 ?
    C2 C1 H1A . . 126.7 ?
    C3 C2 C1 . . 106.82(17) ?
    C3 C2 H2 . . 126.6 ?
    C1 C2 H2 . . 126.6 ?
    C2 C3 O1 . . 110.29(18) ?
    C2 C3 H3 . . 124.9 ?
    O1 C3 H3 . . 124.9 ?
    C1 C4 O1 . . 109.60(15) ?
    C1 C4 C5 . . 134.05(17) ?
    O1 C4 C5 . . 116.34(13) ?
    N1 C5 C4 . . 113.30(13) ?
    N1 C5 H5A . . 108.9 ?
    C4 C5 H5A . . 108.9 ?
    N1 C5 H5B . . 108.9 ?
    C4 C5 H5B . . 108.9 ?
    H5A C5 H5B . . 107.7 ?
    O2 C6 N1 . . 124.26(14) ?
    O2 C6 C7 . . 119.83(13) ?
    N1 C6 C7 . . 115.90(12) ?
    C8 C7 C6 . . 109.59(13) ?
    C8 C7 H7A . . 109.8 ?
    C6 C7 H7A . . 109.8 ?
    C8 C7 H7B . . 109.8 ?
    C6 C7 H7B . . 109.8 ?
    H7A C7 H7B . . 108.2 ?
    N2 C8 C7 . . 178.0(2) ?
    C6 N1 C5 . . 123.31(12) ?
    C6 N1 H1 . . 118.3 ?
    C5 N1 H1 . . 118.3 ?
    C3 O1 C4 . . 106.78(14) ?
loop_
    _geom_torsion_atom_site_label_1
    _geom_torsion_atom_site_label_2
    _geom_torsion_atom_site_label_3
    _geom_torsion_atom_site_label_4
    _geom_torsion_site_symmetry_1
    _geom_torsion_site_symmetry_2
    _geom_torsion_site_symmetry_3
    _geom_torsion_site_symmetry_4
    _geom_torsion
    _geom_torsion_publ_flag
    C4 C1 C2 C3 . . . . -0.1(2) ?
    C1 C2 C3 O1 . . . . 0.5(2) ?
    C2 C1 C4 O1 . . . . -0.39(19) ?
    C2 C1 C4 C5 . . . . -179.82(17) ?
    C1 C4 C5 N1 . . . . 105.9(2) ?
    O1 C4 C5 N1 . . . . -73.48(17) ?
    O2 C6 C7 C8 . . . . 55.19(19) ?
    N1 C6 C7 C8 . . . . -125.10(14) ?
    O2 C6 N1 C5 . . . . -4.5(2) ?
    C7 C6 N1 C5 . . . . 175.82(13) ?
    C4 C5 N1 C6 . . . . 124.16(16) ?
    C2 C3 O1 C4 . . . . -0.7(2) ?
    C1 C4 O1 C3 . . . . 0.70(18) ?
    C5 C4 O1 C3 . . . . -179.76(14) ?
loop_
    _geom_hbond_atom_site_label_D
    _geom_hbond_atom_site_label_H
    _geom_hbond_atom_site_label_A
    _geom_hbond_site_symmetry_A
    _geom_hbond_distance_DH
    _geom_hbond_distance_HA
    _geom_hbond_distance_DA
    _geom_hbond_angle_DHA
    N1 H1 O2 1_655 0.86 1.99 2.8460(10)
                                      175
    C7 H7A O2 1_655 0.97 2.55 3.395(2) 145
_shelx_hkl_file
;
   1   0   0   73.00    2.27
   1   0   0   73.67    2.36
   1   0   0   71.11    2.42
   1   0   0   73.08    2.28
  -1   0   0   72.11    2.27
  -1   0   0   71.67    2.37
  -1   0   0   71.63    2.30
  -2   0   0  565.51   16.24
  -2   0   0  569.52   16.12
   2   0   0  565.90   16.29
  -2   0   0  559.21   15.88
   3   0   0   87.09    3.63
  -3   0   0   88.23    3.61
  -3   0   0   93.59    3.28
  -3   0   0   94.01    3.18
  -4   0   0  176.25    5.97
  -4   0   0  181.78    6.52
  -4   0   0  179.26    5.83
   4   0   0  171.80    6.47
  -5   0   0   20.20    1.71
   5   0   0   22.08    2.23
  -5   0   0   23.53    2.27
   6   0   0    8.99    1.93
  -6   0   0    9.58    1.86
  -6   0   0    9.57    1.38
   0  -1   0   -0.01    0.04
   0  -1   0    0.03    0.05
   0   1   0   -0.02    0.05
   0   1   0    0.05    0.05
  -1   1   0 2172.57   58.43
   1   1   0 2220.36   58.31
   1   1   0 2195.63   60.22
   1  -1   0 2208.53   61.56
   1   1   0 2209.11   62.85
  -1   1   0 2079.44   61.57
   1  -1   0 2271.85   58.33
  -1  -1   0 2152.67   61.84
   1   1   0 2188.32   62.63
   1  -1   0 2172.93   61.92
  -1  -1   0 2131.90   62.57
  -1  -1   0 2176.87   58.43
  -1  -1   0 2222.38   60.07
  -1   1   0 2146.16   61.62
  -2   1   0  126.61    3.95
  -2  -1   0  123.84    3.96
   2  -1   0  129.47    3.78
  -2  -1   0  122.43    4.15
   2  -1   0  123.90    4.31
  -2  -1   0  123.86    3.88
  -2   1   0  126.54    4.01
  -2   1   0  124.85    4.21
   2   1   0  120.47    4.16
  -3  -1   0  221.60    7.13
  -3  -1   0  217.93    6.82
  -3   1   0  223.70    6.78
   3   1   0  217.02    7.15
  -3   1   0  212.09    7.13
   3  -1   0  223.85    7.35
  -3  -1   0  219.73    6.68
  -3   1   0  210.46    6.85
  -4  -1   0   22.39    1.55
  -4  -1   0   24.55    2.00
  -4   1   0   24.27    2.03
  -4   1   0   23.42    1.59
  -4  -1   0   25.18    1.48
  -4   1   0   25.87    1.52
   4  -1   0   25.70    2.09
   4   1   0   25.18    1.95
  -5  -1   0    1.73    1.03
  -5   1   0    1.52    0.90
   5  -1   0    1.97    1.25
  -5  -1   0    4.24    0.96
   5   1   0    3.98    1.30
  -5   1   0    2.12    1.13
  -6  -1   0   -0.31    0.85
  -6   1   0    0.87    1.08
  -6   1   0    1.03    0.89
   6   1   0    2.41    1.27
   6  -1   0   -0.06    1.22
  -1   2   0 2353.35   65.98
   1  -2   0 2439.54   65.84
  -1   2   0 2377.10   62.96
  -1  -2   0 2420.14   64.77
   1   2   0 2373.82   65.96
   1   2   0 2278.69   66.01
  -1  -2   0 2332.66   66.10
   1   2   0 2322.41   64.88
   1  -2   0 2267.55   65.83
   2   2   0    9.90    0.86
  -2  -2   0    9.20    0.88
  -2   2   0    9.06    0.81
  -2   2   0   10.30    0.94
   2  -2   0   11.11    0.72
  -2  -2   0   10.10    0.75
  -2   2   0   10.21    0.74
  -2  -2   0   11.64    0.75
   2   2   0   10.18    0.60
  -3  -2   0  188.71    6.32
  -3  -2   0  185.92    6.01
  -3   2   0  194.23    6.03
  -3   2   0  191.14    6.43
   3  -2   0  181.06    6.54
  -3  -2   0  193.12    5.92
  -3   2   0  188.13    6.14
   3   2   0  187.15    6.26
  -4   2   0    9.67    1.44
  -4  -2   0    6.29    0.82
   4   2   0    6.49    1.20
  -4  -2   0    7.32    0.95
   4  -2   0    7.16    1.36
  -4  -2   0    6.09    1.21
  -4   2   0    6.62    0.97
  -4   2   0    5.22    0.84
  -5   2   0   13.78    1.91
  -5   2   0   15.38    1.53
  -5  -2   0   12.97    1.41
   5   2   0   15.06    1.87
   5  -2   0   17.93    2.23
  -6   2   0   -0.52    1.02
   6   2   0    1.89    1.27
   6  -2   0    1.17    1.31
  -6  -2   0    0.45    0.93
  -6   2   0    1.63    0.96
   0  -3   0   -0.91    0.31
   0   3   0   -1.32    0.27
   0   3   0   -0.84    0.31
   0  -3   0   -1.52    0.24
  -1   3   0 1898.00   54.44
  -1   3   0 1932.15   54.33
   1   3   0 1916.36   53.68
  -1   3   0 1949.28   54.33
   1   3   0 1871.12   54.33
  -1  -3   0 1950.85   54.46
   1  -3   0 1945.47   54.37
   1   3   0 1985.26   54.35
   1  -3   0 2005.03   54.36
  -1  -3   0 1932.15   53.38
   2   3   0  303.49    9.00
   2  -3   0  302.67    9.06
  -2   3   0  304.97    9.15
   2   3   0  312.64    8.97
  -2  -3   0  303.31    9.19
  -2  -3   0  304.12    9.02
  -2  -3   0  318.78    9.13
  -2   3   0  300.43    9.28
   3  -3   0    5.26    0.55
  -3  -3   0    4.31    0.71
   3  -3   0    4.90    1.06
  -3   3   0    5.34    0.73
  -3  -3   0    5.51    0.69
  -3   3   0    6.37    0.85
  -3   3   0    4.25    0.93
   3   3   0    5.37    0.88
   4  -3   0    0.54    0.89
  -4  -3   0   -0.34    0.58
  -4   3   0    0.31    0.58
  -4   3   0    0.40    0.66
  -4  -3   0    0.13    0.54
   4   3   0   -0.23    0.69
  -4   3   0    0.39    0.77
   5   3   0    1.40    1.11
  -5   3   0    4.61    1.30
   5  -3   0    2.29    1.34
  -5  -3   0    1.31    0.85
  -5   3   0    2.17    0.97
  -6   3   0   -0.51    1.05
   6  -3   0    0.76    1.25
  -6  -3   0    0.02    0.85
  -6   3   0    0.64    1.04
   0   4   0 7340.48  201.03
   0  -4   0 7503.70  201.05
   0   4   0 6765.35  199.90
   0  -4   0 7070.14  201.22
   1  -4   0  144.31    4.64
   1   4   0  136.42    4.20
  -1  -4   0  140.08    4.20
  -1   4   0  141.81    4.64
  -1  -4   0  131.88    4.57
  -1   4   0  139.35    4.67
   1   4   0  143.89    4.58
  -1  -4   0  144.73    4.61
   1  -4   0  147.44    4.67
   2  -4   0    0.11    0.38
  -2   4   0    0.02    0.43
  -2   4   0    1.07    0.54
  -2  -4   0   -0.01    0.32
   2   4   0    1.17    0.39
  -2   4   0    0.50    0.40
  -2   4   0    0.64    0.40
  -2  -4   0    1.12    0.41
  -2  -4   0    0.44    0.39
   2   4   0    0.17    0.39
  -3  -4   0   14.46    1.11
  -3   4   0   14.21    1.19
  -3   4   0   15.20    1.47
   3   4   0   13.66    1.17
  -3  -4   0   16.04    1.21
   3  -4   0   15.13    1.06
  -3   4   0   13.45    1.23
  -4   4   0   93.81    3.87
  -4  -4   0   95.78    3.64
   4   4   0   97.61    3.93
  -4   4   0   91.95    3.97
  -4  -4   0   94.61    3.80
  -4   4   0  100.06    4.41
   4  -4   0   96.02    4.56
  -5  -4   0   61.87    2.98
  -5   4   0   63.96    3.71
   5   4   0   58.77    3.21
  -5   4   0   56.42    3.13
   5  -4   0   60.64    3.88
  -6   4   0    4.47    1.33
   6  -4   0    3.98    1.68
  -6   4   0    5.69    1.73
  -6  -4   0    4.66    1.14
   0  -5   0   -1.13    0.28
   0   5   0    0.24    0.45
   0  -5   0   -0.57    0.35
   0   5   0   -0.36    0.39
  -1  -5   0   23.26    1.36
  -1  -5   0   22.03    1.03
   1   5   0   22.15    1.29
  -1   5   0   20.37    1.34
   1  -5   0   23.43    1.37
  -1   5   0   21.16    1.37
  -1  -5   0   22.16    1.37
   1  -5   0   23.48    1.37
   2  -5   0  295.71    9.16
  -2   5   0  297.19    9.40
   2   5   0  298.30    8.75
  -2   5   0  310.33    9.34
  -2  -5   0  307.45    8.79
   2   5   0  308.08    9.10
  -2  -5   0  291.18    9.22
  -2   5   0  285.54    9.08
  -3  -5   0    3.39    0.74
   3   5   0    4.87    0.82
  -3   5   0    5.01    1.04
  -3   5   0    4.42    0.91
   3   5   0    4.21    0.55
  -3  -5   0    4.38    0.72
   3  -5   0    4.80    0.71
   4  -5   0    3.37    1.30
  -4   5   0    3.26    1.00
  -4  -5   0    5.48    0.98
  -4   5   0    7.00    1.34
  -4  -5   0    7.26    0.99
   4   5   0    6.38    1.12
  -5  -5   0   12.06    1.48
   5   5   0   14.59    1.62
  -5   5   0   12.97    1.63
   5  -5   0   12.64    2.16
  -5   5   0   10.48    1.82
   6  -5   0   -0.01    1.45
  -6   5   0    0.44    1.04
  -6  -5   0    0.74    0.92
  -6   5   0    0.24    1.20
   0  -6   0 1242.69   36.26
   0  -6   0 1326.76   36.31
   0   6   0 1246.95   36.29
  -1  -6   0 1401.08   37.87
  -1   6   0 1263.57   37.89
   1  -6   0 1320.25   37.85
  -1   6   0 1388.38   37.94
  -1  -6   0 1339.64   36.67
   1   6   0 1313.27   37.80
   1  -6   0 1334.56   37.85
  -1  -6   0 1260.74   37.78
  -2   6   0   83.86    3.51
   2   6   0   80.91    2.91
  -2   6   0   87.84    3.48
  -2  -6   0   83.55    3.35
  -2  -6   0   89.58    3.45
   2   6   0   86.37    3.27
   2  -6   0   81.67    3.31
  -2   6   0   88.52    3.54
  -2  -6   0   89.04    2.95
   3   6   0  121.71    4.21
  -3   6   0  131.41    4.78
   3  -6   0  127.74    4.41
  -3  -6   0  122.09    4.50
  -3   6   0  124.58    4.86
  -3   6   0  119.33    4.78
   3   6   0  119.92    4.13
  -3  -6   0  120.14    4.57
   4   6   0    6.64    1.06
  -4   6   0    3.37    1.07
  -4  -6   0    5.16    1.01
   4  -6   0    2.63    1.34
  -4   6   0    3.86    1.21
   5  -6   0   33.31    3.14
  -5  -6   0   28.47    2.14
  -5   6   0   28.26    2.36
  -5   6   0   31.94    2.75
  -6   6   0    2.28    1.22
   6  -6   0    0.76    1.56
  -6   6   0    0.46    1.25
  -6  -6   0    1.02    1.07
   0   7   0    0.11    0.48
   0  -7   0    2.36    0.65
   1  -7   0    0.19    0.50
  -1   7   0    1.11    0.60
  -1  -7   0   -0.22    0.46
  -1  -7   0    0.52    0.37
  -1  -7   0    0.35    0.53
   1   7   0    0.49    0.52
   1  -7   0    0.26    0.49
  -1   7   0    0.57    0.55
  -2   7   0   79.52    3.36
   2   7   0   73.95    3.06
  -2  -7   0   73.94    3.22
   2  -7   0   72.12    3.14
  -2  -7   0   77.51    3.22
  -2  -7   0   72.64    2.63
  -2   7   0   71.69    3.34
   3   7   0    8.24    0.94
  -3   7   0    7.85    1.25
  -3   7   0    6.48    1.18
   3  -7   0    8.23    1.04
  -3  -7   0    7.22    1.07
  -3   7   0    9.17    1.28
   3   7   0    8.10    0.94
   4  -7   0    3.38    1.43
  -4  -7   0    7.73    1.25
  -4   7   0    4.50    1.28
  -4   7   0    5.68    1.25
   4   7   0    5.50    1.04
  -5   7   0    0.19    1.11
   5  -7   0   -0.34    1.11
  -5  -7   0    1.50    0.96
  -5   7   0    3.67    1.28
  -6   7   0    4.53    1.42
  -6  -7   0    2.71    1.18
   6  -7   0    5.17    2.00
   0   8   0   21.33    1.59
   0  -8   0   20.04    1.55
  -1  -8   0    2.45    0.84
  -1   8   0    1.99    0.77
   1  -8   0    1.88    0.72
   1   8   0    0.70    0.62
   1  -8   0    1.38    0.71
  -1  -8   0    1.00    0.68
  -1  -8   0    1.29    0.45
  -2  -8   0   14.09    0.96
  -2  -8   0   12.84    1.31
  -2   8   0   11.17    1.41
  -2  -8   0   14.07    1.33
   2  -8   0   10.50    1.26
  -2   8   0   15.37    1.55
   2   8   0   14.17    1.28
  -3   8   0   -0.28    0.77
  -3  -8   0   -1.04    0.54
   3   8   0    0.33    0.61
  -3   8   0   -0.41    0.67
  -3  -8   0   -0.12    0.60
   3  -8   0    0.76    0.73
  -3   8   0   -0.19    0.69
  -4   8   0    1.38    0.99
  -4   8   0    2.80    1.07
   4   8   0   -0.25    0.71
  -4  -8   0   -1.07    0.70
   5  -8   0   15.35    2.50
  -5  -8   0   17.47    1.84
  -5   8   0   16.93    2.10
  -5   8   0   19.01    2.33
   0   9   0    1.23    0.72
   0  -9   0   -0.41    0.54
  -1  -9   0    1.63    0.76
   1  -9   0    1.54    0.76
   1  -9   0    2.05    0.87
  -1   9   0    2.43    1.03
   1   9   0    4.08    0.96
  -2   9   0    9.36    1.39
  -2  -9   0    8.60    1.24
  -2  -9   0    9.49    0.84
   2   9   0    9.42    1.19
   2  -9   0    9.47    1.25
  -2  -9   0    9.30    1.26
  -3   9   0   38.84    2.52
  -3   9   0   35.14    2.56
  -3  -9   0   33.39    2.33
  -4   9   0    4.36    1.34
  -4  -9   0    4.20    1.20
  -4   9   0    4.81    1.35
   5  -9   0    3.41    1.47
  -5  -9   0    0.94    1.08
  -5   9   0    1.30    1.16
  -5   9   0    1.03    1.14
   0  10   0  406.95   12.99
   0 -10   0  399.38   12.88
   1  10   0   47.07    2.73
   1 -10   0   51.08    2.86
  -1 -10   0   49.39    2.86
   1 -10   0   52.57    2.90
  -1  10   0   52.50    3.01
  -2 -10   0    7.59    1.25
  -2 -10   0    5.73    1.18
   2 -10   0    7.54    1.27
   2  10   0    5.85    1.15
  -2  10   0    4.88    1.22
  -3  10   0   12.05    1.72
  -3  10   0   12.54    1.66
  -3 -10   0   12.97    1.59
  -4  10   0   11.68    1.85
  -4  10   0   10.22    1.78
  -4 -10   0   13.55    1.72
  -5  10   0    1.64    1.30
   5 -10   0    1.79    1.50
  -5 -10   0    1.20    1.16
  -5  10   0   -0.27    1.07
   0  11   0    2.54    0.97
   0 -11   0    3.75    1.03
   1  11   0   33.68    2.35
   1 -11   0   32.87    2.41
   1 -11   0   31.65    2.36
  -1  11   0   34.36    2.47
  -1 -11   0   35.49    2.48
  -2 -11   0   15.22    1.74
  -2  11   0   18.21    2.02
   2  11   0   15.71    1.66
   2 -11   0   17.82    1.77
  -3  11   0   74.09    3.87
  -3  11   0   71.75    4.08
  -3 -11   0   74.31    3.87
  -4  11   0    0.38    0.91
  -4 -11   0    1.84    1.17
  -4  11   0    1.62    1.18
  -5  11   0    5.96    1.75
   5 -11   0    2.86    1.62
  -5  11   0    5.03    1.73
  -5 -11   0    7.85    1.65
   0  12   0    5.68    1.31
   0 -12   0    3.68    1.15
   1 -12   0   19.01    1.96
   1  12   0   18.46    1.95
  -1  12   0   16.92    1.94
   1 -12   0   20.49    2.00
  -1 -12   0   17.83    1.91
  -2 -12   0   86.82    4.33
   2 -12   0   87.13    4.28
  -2  12   0   83.71    4.41
   2  12   0   84.01    4.11
  -3  12   0   -0.40    0.90
  -3 -12   0    0.16    0.96
  -3  12   0   -0.37    0.82
  -4  12   0   26.43    2.65
  -4  12   0   30.78    2.87
  -4 -12   0   26.77    2.50
   5 -12   0    0.05    1.44
  -5 -12   0    0.73    1.26
  -5  12   0    1.12    1.37
  -5  12   0   -0.74    1.12
   0  13   0    0.67    0.91
   0 -13   0   -0.22    0.83
  -1 -13   0    1.78    1.01
   1  13   0    2.48    1.15
   1 -13   0    2.04    1.10
   1 -13   0    2.59    1.15
  -1  13   0    4.76    1.33
  -2 -13   0   14.99    2.00
   2 -13   0   15.88    1.96
  -2  13   0   15.10    2.05
  -3  13   0   20.22    2.24
  -3  13   0   23.66    2.51
  -3 -13   0   23.49    2.37
  -4  13   0    7.59    1.77
  -4 -13   0    8.24    1.76
  -4  13   0   13.11    2.19
   0  14   0   21.24    2.26
   0 -14   0   18.44    2.17
   1 -14   0    0.41    1.02
  -1  14   0   -0.27    0.93
   1 -14   0    1.34    1.10
   1  14   0   -0.59    0.89
  -1 -14   0    0.56    0.96
  -2 -14   0    2.66    1.26
  -2  14   0    1.26    1.10
  -3 -14   0    6.44    1.68
  -3  14   0    7.36    1.76
  -3  14   0    7.95    1.69
  -4  14   0    0.42    1.01
  -4 -14   0    0.83    1.27
  -4  14   0   -1.14    1.09
   0  15   0    0.63    1.06
   0 -15   0    1.16    1.20
   1 -15   0   10.05    1.87
   1  15   0    8.64    1.79
  -1  15   0    9.62    1.96
   1 -15   0   11.69    1.92
  -1 -15   0    7.73    1.76
  -2 -15   0    7.13    1.68
  -2  15   0    5.19    1.66
  -3  15   0   -0.58    1.16
  -3  15   0   -0.81    0.99
  -3 -15   0    0.04    1.19
  -4  15   0    6.53    1.86
  -4 -15   0    5.80    1.75
  -4  15   0    7.24    1.85
   0  16   0   13.73    2.20
   0 -16   0   16.25    2.29
   1 -16   0   -0.60    1.08
   1 -16   0   -0.20    1.10
  -1 -16   0   -1.40    0.97
  -1  16   0    0.65    1.09
  -2 -16   0   -0.37    1.09
  -2  16   0   -1.17    1.06
  -3  16   0   -0.81    1.06
  -3  16   0    1.19    1.25
  -3 -16   0   -0.88    1.09
   0  17   0   -0.68    1.09
   0 -17   0    0.85    1.31
   0 -17   0   -0.23    1.22
   1 -17   0    2.23    1.23
  -1  17   0    3.02    1.40
  -1 -17   0    0.89    1.31
   1 -17   0   -0.09    1.17
  -2 -17   0    0.42    1.28
  -2  17   0    0.75    1.24
  -3  17   0    4.10    1.58
  -3  17   0    3.45    1.82
  -3 -17   0    2.26    1.56
   0 -18   0    0.35    1.46
   0  18   0    1.50    1.38
   0 -18   0    3.25    1.68
  -1 -18   0    1.70    1.56
  -1  18   0   -0.06    1.32
  -2  18   0   -0.16    1.36
  -2 -18   0   -1.33    1.19
   0 -19   0    2.36    1.59
   0 -19   0    1.44    1.47
  -1  19   0    2.03    1.65
  -1 -19   0    4.41    1.69
  -6   0   1    0.54    1.14
  -6   0   1   -0.53    0.69
   6   0  -1   -0.51    1.09
  -5   0   1    0.04    1.01
  -5   0   1   -0.52    0.62
   5   0  -1    1.32    1.07
  -4   0   1   -0.17    0.46
  -4   0   1    0.46    0.78
   4   0  -1   -1.40    0.67
  -4   0   1    0.32    0.42
  -3   0   1   -0.46    0.34
   3   0  -1   -0.58    0.47
  -3   0   1    0.27    0.34
  -3   0   1    0.14    0.64
  -2   0   1    0.11    0.18
  -2   0   1    0.05    0.22
  -2   0   1   -0.56    0.42
  -1   0   1   -0.26    0.20
   0   0  -1   -1.46    0.05
   0   0   1   -1.36    0.06
   0   0   1   -1.26    0.08
   0   0  -1   -1.31    0.08
   0   0   1   -1.41    0.04
   0   0  -1   -1.42    0.05
   0   0   1   -1.48    0.06
   0   0  -1   -1.44    0.05
  -1   0  -1    0.18    0.19
  -1   0  -1    0.30    0.22
  -1   0  -1   -0.04    0.21
   1   0   1   -0.07    0.25
  -1   0  -1    0.09    0.11
   1   0   1    0.31    0.22
   1   0   1   -0.34    0.19
   1   0   1    0.11    0.15
  -2   0  -1   -0.45    0.28
  -2   0  -1   -0.63    0.36
  -2   0  -1    0.58    0.39
   2   0   1   -0.13    0.30
   2   0   1    0.61    0.52
   3   0   1   -0.29    0.32
  -3   0  -1   -0.69    0.50
  -3   0  -1    0.33    0.49
   3   0   1   -0.75    0.48
  -3   0  -1   -0.14    0.38
   4   0   1    0.37    0.82
  -4   0  -1   -0.87    0.62
  -4   0  -1    0.28    0.56
  -4   0  -1    0.36    0.77
  -5   0  -1    0.50    0.99
  -5   0  -1    1.77    0.94
   5   0   1    1.51    1.15
   6   0   1    2.20    1.38
  -6   0  -1    1.74    1.11
  -6   0  -1    0.16    1.12
  -6   1   1    0.47    1.12
   6   1  -1    1.32    1.19
  -6  -1   1   -0.62    0.76
   6  -1  -1    1.78    1.27
  -6   1   1    1.14    0.78
  -5  -1   1   36.54    1.98
  -5   1   1   36.58    2.88
  -5   1   1   33.28    2.02
   5   1  -1   41.44    2.72
  -5  -1   1   34.82    2.68
   5  -1  -1   33.33    2.70
  -4  -1   1   19.39    1.13
   4   1  -1   21.52    1.76
   4  -1  -1   18.13    1.84
  -4  -1   1   18.64    1.80
  -4   1   1   18.23    1.28
  -4   1   1   17.42    1.77
  -4  -1   1   18.31    1.23
  -4   1   1   17.20    1.14
  -3   1   1  118.58    3.75
  -3  -1   1  118.24    3.73
  -3   1   1  108.66    4.41
   3   1  -1  115.83    4.25
  -3   1   1  114.63    3.80
  -3  -1   1  115.55    3.63
  -3  -1   1  115.64    4.44
   3  -1  -1  111.50    4.37
  -2  -1   1 1336.00   36.77
  -2   1   1 1366.84   38.25
  -2  -1   1 1335.89   38.81
   2   1  -1 1333.94   37.54
  -2   1   1 1357.33   38.09
  -2   1   1 1344.02   36.81
  -2  -1   1 1381.06   38.63
  -1  -1   1  195.03    6.23
  -1   1   1  191.53    5.76
  -1   1   1  193.94    5.72
   1  -1  -1  195.57    5.92
   1  -1  -1  196.77    5.94
  -1  -1   1  189.12    5.69
  -1  -1   1  198.56    6.17
  -1   1   1  190.88    5.73
   0   1   1 1127.73   28.17
   0   1  -1  849.17   28.09
   0  -1   1  923.87   28.28
   0  -1  -1 1000.88   28.62
   0  -1   1 1104.15   28.72
   0   1  -1 1042.61   28.68
  -1   1  -1  265.77    8.65
  -1  -1  -1  296.15    8.75
   1   1   1  285.14    8.57
  -1  -1  -1  302.18    8.60
  -1   1  -1  289.27    8.76
  -1   1  -1  307.87    8.72
   1  -1   1  311.14    8.28
  -1   1  -1  303.61    8.31
   1   1   1  303.45    8.25
   1   1   1  287.48    8.63
   1  -1   1  309.70    8.75
   1  -1   1  291.78    8.70
   1  -1   1  302.04    8.69
   1   1   1  298.95    8.71
  -1  -1  -1  299.99    8.27
  -2  -1  -1   22.90    1.19
   2  -1   1   25.53    1.17
  -2  -1  -1   23.19    1.29
   2   1   1   23.87    1.13
  -2   1  -1   22.80    1.33
  -2  -1  -1   20.31    1.27
  -2   1  -1   21.60    1.28
   2  -1   1   23.73    1.46
   2   1   1   23.92    1.38
  -3  -1  -1   42.34    2.03
  -3   1  -1   41.47    2.21
   3  -1   1   43.09    1.69
  -3  -1  -1   43.07    1.94
  -3   1  -1   41.28    2.05
  -3   1  -1   44.13    1.99
   3   1   1   43.77    1.64
  -3  -1  -1   41.18    2.16
   3   1   1   38.75    2.17
   3  -1   1   40.61    2.32
  -4  -1  -1   65.51    3.18
  -4   1  -1   58.40    2.90
   4   1   1   60.47    3.19
   4  -1   1   58.40    3.23
  -4   1  -1   68.94    2.86
  -4   1  -1   59.65    3.08
  -4  -1  -1   59.87    2.87
  -4  -1  -1   61.90    2.72
   5  -1   1   36.68    2.82
  -5   1  -1   31.99    2.59
  -5  -1  -1   30.33    2.43
  -5   1  -1   30.09    2.25
  -5  -1  -1   31.12    2.21
   5   1   1   36.95    2.73
   6   1   1    1.73    1.26
  -6  -1  -1    1.18    1.12
   6  -1   1    1.72    1.40
  -6   1  -1    1.39    1.05
  -6   1  -1    1.77    1.21
  -6   2   1    3.33    1.42
  -6  -2   1    3.55    0.95
   6  -2  -1    3.03    1.58
  -6   2   1    4.77    1.14
  -5   2   1   38.61    2.95
  -5  -2   1   39.89    2.10
   5  -2  -1   44.49    3.06
  -5   2   1   42.11    2.28
   5   2  -1   39.18    2.69
  -4   2   1    3.93    0.68
  -4  -2   1    4.11    0.69
   4   2  -1    5.69    1.11
  -4  -2   1    3.58    1.01
  -4   2   1    3.37    1.08
   4  -2  -1    4.38    1.11
  -4   2   1    4.13    0.75
  -4  -2   1    4.22    0.63
  -3  -2   1  538.99   15.99
  -3  -2   1  560.72   15.75
  -3   2   1  542.09   16.09
  -3  -2   1  554.98   15.86
   3   2  -1  552.90   16.02
  -3   2   1  536.87   15.95
  -3   2   1  553.42   15.89
   2  -2  -1   47.63    1.59
   2   2  -1   48.91    1.94
  -2  -2   1   50.56    1.76
  -2  -2   1   50.30    2.19
  -2   2   1   51.00    1.86
  -2   2   1   50.09    1.88
  -2  -2   1   50.32    1.73
  -2   2   1   48.59    2.22
   1   2  -1 9347.49  275.12
  -1   2   1 9570.16  261.74
   1  -2  -1 9692.15  273.56
  -1   2   1 9781.39  273.84
   1  -2  -1 9988.30  273.02
  -1  -2   1 9405.08  274.89
   1   2  -1 9999.90  276.71
   1  -2  -1 9728.91  273.59
  -1  -2   1 9943.63  274.43
   1   2  -1 9855.84  274.02
   0  -2  -1  763.17   21.25
   0   2   1  775.75   21.32
   0   2  -1  764.75   21.25
   0  -2   1  740.49   21.01
   0  -2   1  766.51   21.30
   0  -2   1  718.15   21.27
   0  -2  -1  718.07   21.28
   0   2  -1  780.89   21.27
   0   2   1  732.18   21.27
   0   2  -1  728.54   21.30
  -1  -2  -1 1466.25   42.46
   1  -2   1 1486.69   42.38
   1   2   1 1508.36   42.38
   1   2   1 1497.68   41.65
  -1   2  -1 1462.66   42.47
  -1  -2  -1 1503.50   42.34
   1  -2   1 1496.01   41.80
   1   2   1 1548.06   42.41
  -1  -2  -1 1533.41   41.59
  -1   2  -1 1495.37   42.34
   1  -2   1 1589.59   42.44
  -2   2  -1 1458.17   39.39
  -2   2  -1 1463.85   41.17
   2   2   1 1453.34   40.42
  -2  -2  -1 1439.86   39.29
   2  -2   1 1457.72   40.89
   2  -2   1 1415.54   40.67
   2   2   1 1496.04   40.90
  -2  -2  -1 1440.26   41.09
  -3   2  -1   16.10    1.20
   3   2   1   15.81    0.94
  -3  -2  -1   16.93    1.26
   3  -2   1   14.59    1.02
   3   2   1   14.32    1.35
  -3   2  -1   16.98    1.32
   3  -2   1   13.96    1.47
  -3  -2  -1   17.37    1.21
  -3  -2  -1   15.41    1.29
  -3   2  -1   18.37    1.46
  -4  -2  -1   25.91    1.66
  -4   2  -1   25.37    2.04
  -4  -2  -1   28.40    1.97
  -4   2  -1   27.12    1.75
   4  -2   1   24.36    2.20
  -4  -2  -1   27.76    1.86
  -4   2  -1   23.49    1.84
   4   2   1   25.59    2.02
  -5   2  -1    6.82    1.29
   5   2   1    7.22    1.48
  -5   2  -1    4.87    1.41
   5  -2   1    5.98    1.58
  -5  -2  -1    9.46    1.34
  -6   2  -1    0.11    1.01
   6   2   1    1.97    1.38
  -6   2  -1    0.18    1.09
  -6  -2  -1    1.06    1.05
   6  -2   1   -1.22    1.25
  -6   3   1    4.41    1.62
  -6  -3   1    3.13    0.96
  -6   3   1    3.98    1.07
   6  -3  -1    2.77    1.58
   5   3  -1    5.01    1.27
  -5   3   1    1.75    0.83
   5  -3  -1    2.79    1.34
  -5  -3   1    3.11    0.85
  -5   3   1    5.22    1.49
   4   3  -1   13.79    1.40
  -4  -3   1   11.33    0.99
  -4  -3   1   12.07    1.04
  -4   3   1   11.87    1.10
  -4   3   1   11.22    1.60
   4  -3  -1    9.56    1.54
  -4   3   1    8.50    1.07
  -4   3   1   11.42    1.13
  -3   3   1    9.21    1.24
  -3   3   1    9.14    0.88
  -3  -3   1    8.71    0.74
  -3   3   1    9.78    0.88
  -3  -3   1    9.97    0.84
  -3   3   1    9.12    0.91
   3   3  -1   10.66    1.01
  -2   3   1    9.71    1.00
  -2   3   1    6.10    0.68
  -2  -3   1    6.63    0.58
   2   3  -1    6.84    0.64
  -2   3   1    5.90    0.64
  -2  -3   1    6.74    0.59
   2  -3  -1    6.56    0.56
   1  -3  -1 1151.58   32.75
   1   3  -1 1187.10   32.78
  -1   3   1 1154.25   32.82
  -1  -3   1 1157.51   32.79
   1  -3  -1 1213.46   32.75
   1   3  -1 1164.56   33.55
  -1   3   1 1180.40   31.50
   1   3  -1 1190.84   32.72
  -1   3   1 1033.54   32.71
  -1  -3   1 1172.85   33.41
   0  -3  -1  676.96   19.82
   0   3   1  699.80   19.81
   0   3  -1  682.31   19.83
   0   3  -1  694.23   19.77
   0  -3   1  713.75   19.83
   0  -3   1  676.97   19.79
   0  -3   1  695.17   19.81
   0   3   1  681.66   19.81
   0  -3  -1  716.38   19.79
  -1  -3  -1  450.27   12.94
   1  -3   1  433.80   12.94
  -1   3  -1  453.02   12.98
   1   3   1  462.63   13.01
   1   3   1  435.89   12.91
  -1   3  -1  427.02   13.03
   1   3   1  430.14   12.59
  -1  -3  -1  427.72   12.99
  -1  -3  -1  450.72   12.60
   1  -3   1  467.77   13.05
  -2   3  -1  154.71    5.18
  -2  -3  -1  157.79    5.31
  -2  -3  -1  166.70    5.24
  -2   3  -1  163.71    5.31
  -2   3  -1  158.48    5.39
   2  -3   1  160.01    5.56
   2   3   1  165.36    5.14
   2  -3   1  164.68    5.20
   2   3   1  162.17    5.19
  -3  -3  -1   75.65    3.21
  -3  -3  -1   88.47    3.18
   3   3   1   81.06    3.31
   3  -3   1   77.62    3.60
  -3   3  -1   80.64    3.35
  -3   3  -1   80.71    3.37
   3  -3   1   79.03    2.93
   3   3   1   81.62    2.80
  -4   3  -1   13.38    1.58
  -4  -3  -1   12.30    1.32
   4  -3   1   10.64    1.74
  -4   3  -1   12.28    1.44
   4   3   1   13.34    1.50
  -4  -3  -1   10.72    1.13
  -4   3  -1   12.40    1.26
  -5  -3  -1   54.62    3.00
   5   3   1   55.57    3.22
  -5   3  -1   59.17    3.43
   5  -3   1   54.61    3.60
  -5   3  -1   58.03    3.16
   6   3   1    1.44    1.26
  -6  -3  -1    1.73    1.20
  -6   3  -1    1.45    1.27
   6  -3   1    2.32    1.54
  -6   3  -1    0.25    1.09
   6  -4  -1    6.33    1.94
  -6   4   1    4.72    1.68
  -6  -4   1    6.69    1.08
  -6   4   1    6.32    1.27
  -5   4   1   13.15    1.47
  -5  -4   1   14.03    1.32
   5  -4  -1   15.46    2.18
   5   4  -1   15.60    1.66
  -5   4   1   13.53    1.99
  -4   4   1   77.51    3.91
  -4  -4   1   81.83    3.08
   4  -4  -1   71.47    3.94
  -4  -4   1   80.39    3.18
  -4   4   1   82.12    3.36
  -4   4   1   80.16    3.43
   4   4  -1   83.52    3.41
  -3  -4   1    8.98    0.86
   3   4  -1   11.06    0.97
  -3   4   1    9.85    1.27
   3  -4  -1   10.01    0.78
  -3   4   1    9.02    0.97
  -3   4   1    9.86    0.99
  -3  -4   1    9.15    0.80
  -2   4   1  208.78    6.77
   2   4  -1  211.29    6.37
  -2  -4   1  209.32    6.58
  -2  -4   1  213.39    6.57
   2   4  -1  218.42    6.28
   2  -4  -1  221.81    6.54
  -2   4   1  205.36    6.72
   1   4  -1  327.01    9.66
  -1  -4   1  291.23    9.64
  -1  -4   1  340.46    9.73
  -1   4   1  341.26    9.82
  -1   4   1  319.32    9.76
  -1  -4   1  331.41    9.28
   1  -4  -1  326.68    9.72
   0  -4   1 5564.82  161.41
   0  -4  -1 5926.40  160.39
   0   4  -1 5575.84  160.55
   0  -4   1 5827.66  160.42
   0   4   1 5911.74  160.80
   0   4   1 5619.40  161.54
   0  -4  -1 5634.51  161.60
   0   4  -1 6052.61  160.43
   1  -4   1 1285.69   36.22
  -1  -4  -1 1264.88   36.30
  -1   4  -1 1311.85   36.24
   1   4   1 1248.51   35.39
  -1   4  -1 1217.98   36.29
  -1   4  -1 1296.57   36.22
  -1  -4  -1 1312.19   35.37
  -1  -4  -1 1305.23   36.19
   1   4   1 1263.37   36.18
   2  -4   1   77.56    2.96
   2   4   1   81.96    2.93
  -2  -4  -1   76.41    3.06
  -2   4  -1   79.85    3.17
   2   4   1   76.80    2.87
  -2   4  -1   75.31    2.99
  -2  -4  -1   80.19    2.90
  -2   4  -1   77.46    3.06
  -3  -4  -1   31.29    1.85
  -3   4  -1   31.98    1.92
  -3  -4  -1   31.07    1.70
   3   4   1   30.58    1.48
   3  -4   1   29.26    2.08
   3   4   1   29.20    1.84
  -3   4  -1   27.79    1.86
   3  -4   1   30.62    1.60
  -4   4  -1   16.25    1.77
   4   4   1   13.88    1.58
   4  -4   1   18.36    2.10
  -4  -4  -1   19.91    1.60
  -4   4  -1   15.51    1.60
  -4  -4  -1   18.44    1.60
  -5  -4  -1   -0.66    0.84
  -5   4  -1    2.44    1.04
   5   4   1    0.69    1.01
  -5   4  -1    0.43    0.93
   5  -4   1    1.22    1.33
  -6  -4  -1    3.47    1.31
  -6   4  -1    5.77    1.62
   6  -4   1    5.76    1.89
  -6   4  -1    4.47    1.40
   6  -5  -1    2.22    1.61
  -6   5   1    0.37    1.19
  -6  -5   1    2.66    0.95
  -6   5   1    0.40    1.04
  -5   5   1   16.37    2.14
  -5   5   1   15.67    1.63
   5   5  -1   16.23    1.67
  -5  -5   1   16.20    1.42
   5  -5  -1   15.07    2.24
  -4   5   1  125.67    5.45
   4   5  -1  137.33    4.76
  -4  -5   1  126.15    4.68
  -4   5   1  127.53    4.99
  -4  -5   1  138.15    4.67
  -3   5   1  150.19    5.14
   3  -5  -1  141.76    4.64
  -3   5   1  140.76    5.12
  -3  -5   1  138.69    4.88
  -3  -5   1  145.32    4.85
   3   5  -1  143.88    4.67
   2  -5  -1  173.87    5.49
   2   5  -1  173.04    5.02
   2   5  -1  170.18    5.33
  -2   5   1  169.90    5.69
  -2   5   1  163.56    5.67
  -2  -5   1  166.11    5.52
  -2  -5   1  178.31    5.08
  -2  -5   1  143.50    5.38
  -2   5   1  177.58    5.69
  -1  -5   1  904.74   24.63
  -1  -5   1  904.32   25.40
   1  -5  -1  875.85   25.41
  -1   5   1  939.20   25.54
  -1   5   1  859.88   25.47
  -1  -5   1  868.01   25.39
   1   5  -1  849.13   25.33
   0   5  -1    1.62    0.52
   0   5   1    4.05    0.64
   0  -5   1    1.45    0.50
   0  -5  -1    1.55    0.50
   0  -5   1    1.83    0.52
   0   5   1    0.58    0.41
   0  -5  -1    0.78    0.47
   0   5  -1    1.30    0.50
   1  -5   1   25.58    1.52
  -1   5  -1   26.85    1.51
  -1   5  -1   25.54    1.54
  -1  -5  -1   24.15    1.23
  -1  -5  -1   26.95    1.48
   1   5   1   25.90    1.44
  -1  -5  -1   27.87    1.53
   2   5   1   78.28    2.88
   2   5   1   74.67    2.95
  -2   5  -1   79.84    3.13
  -2  -5  -1   74.29    3.13
  -2   5  -1   80.55    3.22
  -2   5  -1   80.30    3.21
  -2  -5  -1   81.68    3.11
   2  -5   1   72.34    3.03
  -2   5  -1   76.08    3.27
  -2  -5  -1   80.69    2.89
  -3  -5  -1   39.71    2.24
  -3   5  -1   44.02    2.31
   3  -5   1   41.82    2.03
   3   5   1   43.46    1.93
  -3   5  -1   39.61    2.34
  -3   5  -1   42.09    2.36
   3   5   1   40.19    2.09
   3  -5   1   43.09    2.62
  -4  -5  -1  116.82    4.75
   4   5   1  123.32    4.69
   4  -5   1  114.78    5.38
  -4   5  -1  118.67    4.98
  -4   5  -1  118.89    4.92
  -5   5  -1   52.65    3.18
   5   5   1   50.18    2.93
  -5  -5  -1   49.94    2.96
   5  -5   1   54.24    3.68
  -5   5  -1   51.09    3.29
  -6  -5  -1    5.22    1.44
  -6   5  -1    2.67    1.45
  -6   5  -1    2.23    1.34
   6  -5   1    2.48    1.68
  -6   6   1    0.31    1.07
  -6  -6   1   -0.41    0.82
   6  -6  -1   -0.77    1.36
  -6   6   1    0.49    1.20
  -5   6   1    8.28    1.66
  -5   6   1    7.17    1.36
   5  -6  -1    5.88    1.70
  -5  -6   1    5.16    1.05
  -4  -6   1   18.72    1.58
  -4   6   1   19.12    1.74
   4   6  -1   23.10    1.62
  -4   6   1   21.80    2.10
  -3  -6   1    6.01    0.87
   3  -6  -1    6.36    0.83
  -3  -6   1    5.72    0.84
   3   6  -1    6.14    0.77
  -3   6   1    6.50    1.20
  -3   6   1    5.12    0.98
  -2   6   1   25.43    1.69
  -2   6   1   26.00    1.73
  -2  -6   1   24.91    1.10
   2  -6  -1   25.74    1.59
  -2   6   1   27.14    1.79
   2   6  -1   25.11    1.46
  -2  -6   1   23.44    1.51
   2   6  -1   25.50    1.11
   1   6  -1   61.35    2.63
  -1   6   1   69.74    2.89
  -1  -6   1   59.66    2.68
  -1  -6   1   66.80    2.77
   1  -6  -1   64.35    2.72
  -1   6   1   63.09    2.80
  -1  -6   1   64.96    2.10
   0  -6   1   17.30    1.38
   0   6   1   15.83    1.25
   0  -6   1   18.39    1.35
   0   6  -1   15.10    1.28
   0   6   1   17.09    1.33
   0  -6  -1   17.08    1.29
   0  -6  -1   19.26    1.35
  -1   6  -1   33.24    1.94
  -1  -6  -1   36.72    1.61
   1  -6   1   34.65    1.93
   1   6   1   34.57    1.86
  -1  -6  -1   38.49    1.96
  -1  -6  -1   36.87    1.94
  -1   6  -1   38.32    2.06
  -2  -6  -1  358.05   10.70
   2   6   1  337.83   10.52
  -2  -6  -1  326.86   10.70
   2  -6   1  334.84   10.60
  -2   6  -1  352.66   10.80
  -2   6  -1  352.02   10.80
  -2   6  -1  337.84   10.88
   2   6   1  338.41   10.12
  -3   6  -1   -0.32    0.63
   3   6   1   -0.04    0.52
   3   6   1   -0.04    0.64
   3  -6   1    0.27    0.53
  -3   6  -1    0.46    0.67
  -3  -6  -1    0.58    0.63
  -3   6  -1    0.40    0.64
   3  -6   1   -0.42    0.76
  -3  -6  -1    0.72    0.44
  -3   6  -1    0.09    0.67
   4   6   1   93.95    3.90
   4  -6   1   91.25    4.67
  -4  -6  -1   87.84    4.07
  -4   6  -1   97.24    4.36
  -4   6  -1   94.88    4.38
   5  -6   1   33.28    3.17
  -5  -6  -1   26.18    2.31
  -5   6  -1   27.10    2.43
   5   6   1   30.10    2.35
  -5   6  -1   32.35    2.75
   6  -6   1    1.57    1.55
  -6   6  -1    2.24    1.31
  -6  -6  -1    1.01    1.07
  -6   6  -1    0.96    1.28
  -6   7   1    7.05    1.90
   6  -7  -1    6.63    1.89
  -6  -7   1    2.78    1.09
  -6   7   1    2.51    1.33
  -5  -7   1    0.87    0.85
   5  -7  -1   -0.28    0.98
  -5   7   1    2.10    0.99
  -5   7   1    1.85    1.20
  -4   7   1   -0.29    0.80
  -4   7   1    0.59    0.93
  -4  -7   1    1.21    0.80
   4   7  -1    1.67    0.79
  -3   7   1  138.14    5.33
   3   7  -1  137.47    4.43
  -3   7   1  143.06    5.37
   3   7  -1  138.67    4.59
  -3  -7   1  142.02    5.06
  -3  -7   1  133.84    5.07
   3  -7  -1  136.55    4.86
  -3   7   1  140.62    5.43
  -2  -7   1   89.94    2.89
  -2   7   1   92.86    3.81
  -2   7   1   97.40    3.84
   2   7  -1   87.40    3.44
   2  -7  -1   88.45    3.59
  -2  -7   1   93.52    3.66
  -2   7   1   82.67    3.65
  -2  -7   1   89.76    3.63
   1  -7  -1    2.25    0.66
  -1  -7   1    1.68    0.36
  -1  -7   1    1.56    0.68
  -1  -7   1    1.67    0.61
   1   7  -1    1.39    0.61
  -1   7   1    0.73    0.59
   0  -7  -1   27.87    1.75
   0   7  -1   26.92    1.72
   0   7   1   30.10    1.77
   0  -7   1   27.27    1.71
   1  -7   1   55.43    2.63
  -1   7  -1   55.05    2.71
  -1  -7  -1   55.97    2.62
  -1  -7  -1   53.84    2.19
  -1  -7  -1   56.67    2.67
  -1   7  -1   54.36    2.70
   1   7   1   54.49    2.60
   2  -7   1    3.83    0.82
  -2  -7  -1    4.45    0.89
  -2  -7  -1    4.48    0.87
   2   7   1    3.67    0.76
  -2   7  -1    6.33    1.06
  -2   7  -1    3.37    0.88
   2   7   1    4.68    0.73
  -3  -7  -1    3.57    0.87
  -3   7  -1    1.93    0.81
   3  -7   1    4.54    0.90
  -3   7  -1    3.67    0.99
   3   7   1    2.54    0.81
  -3   7  -1    2.50    0.95
   3   7   1    2.22    0.71
  -3  -7  -1    2.63    0.88
  -4   7  -1    0.73    1.00
   4  -7   1    1.60    1.09
   4   7   1   -0.39    0.83
  -4  -7  -1    1.34    0.93
  -4   7  -1    1.05    0.97
  -5  -7  -1    2.62    1.10
  -5   7  -1    1.21    1.08
   5  -7   1    1.29    1.31
  -5   7  -1    0.56    1.08
  -5   8   1   -0.19    0.98
  -5  -8   1   -1.04    0.79
   5  -8  -1   -0.91    1.09
  -5   8   1    0.49    1.08
  -4   8   1   48.32    3.05
  -4  -8   1   57.50    2.93
  -4   8   1   57.14    3.42
  -3   8   1   22.36    1.94
  -3   8   1   22.49    1.89
  -3   8   1   20.48    1.93
  -3  -8   1   16.11    1.54
   3  -8  -1   20.97    1.61
  -2   8   1  364.35   11.75
  -2  -8   1  351.96   11.52
  -2   8   1  391.79   11.86
  -2  -8   1  364.36   10.43
   2  -8  -1  362.75   11.50
  -2   8   1  348.25   11.25
  -2  -8   1  384.15   11.62
   2   8  -1  363.29   11.36
  -1  -8   1   62.24    2.87
  -1  -8   1   59.93    2.13
   1  -8  -1   58.81    2.84
   1   8  -1   57.15    2.75
  -1   8   1   56.58    2.89
  -1  -8   1   57.65    2.83
   0   8   1   32.26    2.06
   0  -8   1   35.63    2.04
   0   8  -1   32.11    1.99
   0  -8  -1   29.94    2.02
  -1   8  -1  710.05   21.88
  -1  -8  -1  783.15   21.85
  -1  -8  -1  709.49   21.75
   1   8   1  714.34   21.69
   1  -8   1  749.09   21.82
  -2  -8  -1   11.75    1.33
  -2  -8  -1   12.05    1.31
  -2   8  -1   10.63    1.32
   2  -8   1    9.82    1.21
  -2   8  -1   10.53    1.35
   2   8   1   10.09    1.16
   3  -8   1    2.88    0.87
   3   8   1    3.88    0.85
  -3   8  -1    1.30    0.87
  -3  -8  -1    1.74    0.83
  -3  -8  -1    3.09    0.93
  -3   8  -1    3.19    0.94
   4   8   1   25.75    1.94
  -4  -8  -1   22.87    2.03
  -4   8  -1   26.52    2.38
  -4   8  -1   29.04    2.31
   4  -8   1   25.72    2.66
  -5   8  -1    4.64    1.43
  -5  -8  -1    8.10    1.47
   5  -8   1    8.07    2.00
  -5   8  -1    5.26    1.57
  -5   9   1   -1.24    1.02
  -5   9   1    0.42    1.15
   5  -9  -1   -0.72    1.13
  -5  -9   1    0.40    0.92
  -4  -9   1    1.70    1.00
  -4   9   1    2.76    1.16
  -4   9   1    1.44    1.08
  -3   9   1  106.16    4.68
  -3   9   1  106.54    4.73
  -3  -9   1  104.69    4.49
  -2  -9   1    4.53    0.51
   2   9  -1    6.02    1.01
   2  -9  -1    6.81    1.10
  -2  -9   1    4.91    1.09
  -2   9   1    4.46    1.10
  -2  -9   1    6.16    1.11
  -2   9   1    5.79    1.19
   1   9  -1  554.31   17.36
  -1   9   1  567.53   17.56
  -1  -9   1  551.38   17.37
  -1  -9   1  572.42   16.19
  -1  -9   1  595.01   17.50
   1  -9  -1  593.53   17.50
   0   9   1   63.51    3.20
   0  -9  -1   58.72    3.10
   0  -9   1   67.87    3.17
   0   9  -1   68.23    3.24
   1  -9   1   41.77    2.49
  -1   9  -1   38.47    2.47
  -1  -9  -1   41.03    2.45
   1   9   1   41.79    2.48
  -2   9  -1   36.55    2.53
   2   9   1   42.32    2.42
   2  -9   1   35.38    2.29
  -2  -9  -1   40.21    2.45
  -2  -9  -1   43.96    2.57
  -3  -9  -1    1.67    0.91
   3   9   1    2.77    0.77
  -3   9  -1    4.33    1.11
  -3   9  -1    1.41    0.97
   4   9   1   67.17    3.07
  -4  -9  -1   64.09    3.57
  -4   9  -1   61.91    3.63
   4  -9   1   63.87    4.07
  -4   9  -1   62.31    3.79
  -5  -9  -1   25.46    2.44
  -5   9  -1   32.01    2.86
   5  -9   1   30.11    3.28
  -5   9  -1   28.51    2.71
   5 -10  -1    4.69    1.84
  -5 -10   1    4.80    1.35
  -5  10   1    6.19    1.74
  -5  10   1    3.41    1.50
  -4  10   1   -0.52    0.91
  -4  10   1   -0.05    0.87
  -4 -10   1   -1.40    0.83
  -3  10   1    3.12    1.23
  -3  10   1    4.57    1.23
  -3 -10   1    3.59    1.07
  -2 -10   1    4.27    1.09
  -2  10   1    1.97    1.02
  -2 -10   1    7.18    1.30
   2  10  -1    5.38    1.06
  -2 -10   1    5.60    0.59
   2 -10  -1    5.10    1.11
  -1 -10   1   19.60    1.78
   1 -10  -1   18.78    1.75
   1  10  -1   19.71    1.78
  -1  10   1   18.74    1.82
  -1 -10   1   21.10    1.26
   0 -10  -1   36.24    2.39
   0  10   1   37.98    2.46
   0  10  -1   38.21    2.45
   0 -10   1   34.93    2.35
  -1  10  -1   90.05    4.18
  -1 -10  -1   85.61    4.02
   1 -10   1   87.22    4.06
   1  10   1   93.14    4.12
   2 -10   1    0.76    0.75
  -2 -10  -1   -0.53    0.77
  -2  10  -1    0.15    0.69
  -2 -10  -1   -0.16    0.68
   2  10   1   -0.13    0.73
  -3  10  -1   13.49    1.67
  -3  10  -1   14.85    1.89
  -3 -10  -1   14.64    1.74
  -4 -10  -1    5.55    1.39
  -4  10  -1    5.44    1.39
  -4  10  -1    4.92    1.41
   4 -10   1    4.45    1.57
  -5 -10  -1    4.15    1.42
  -5  10  -1    5.60    1.80
   5 -10   1    3.36    1.72
  -5  10  -1    5.57    1.63
   5 -11  -1    2.94    1.67
  -5  11   1    0.97    1.27
  -5 -11   1    1.93    1.22
  -5  11   1    2.46    1.45
  -4  11   1   41.81    3.07
  -4 -11   1   35.99    2.67
  -4  11   1   36.68    3.02
  -3  11   1   24.47    2.31
  -3 -11   1   26.82    2.24
  -3  11   1   25.25    2.36
   2  11  -1   25.89    2.05
  -2 -11   1   23.84    2.11
  -2  11   1   25.82    2.22
   2 -11  -1   28.60    2.17
   1  11  -1  173.73    6.78
  -1 -11   1  178.30    6.82
  -1  11   1  192.86    7.12
   1 -11  -1  183.78    6.87
   0  11   1   16.21    1.73
   0  11  -1   13.13    1.60
   0 -11   1   12.87    1.57
   0 -11  -1   13.60    1.63
   1 -11   1   26.89    2.21
  -1 -11  -1   25.32    2.13
   1  11   1   24.11    2.06
  -1  11  -1   26.73    2.20
  -2  11  -1   58.80    3.51
   2 -11   1   63.33    3.39
   2  11   1   64.47    3.32
  -2 -11  -1   61.50    3.46
  -3 -11  -1   57.44    3.38
  -3  11  -1   57.29    3.62
  -3  11  -1   57.56    3.31
   4 -11   1    6.68    1.81
  -4 -11  -1    2.19    1.27
  -4  11  -1    1.52    1.02
  -4  11  -1    2.67    1.30
  -5  11  -1   -0.58    1.16
   5 -11   1    0.66    1.57
  -5  11  -1    1.18    1.46
  -5 -11  -1   -0.15    1.05
  -5  12   1    1.75    1.38
   5 -12  -1    0.18    1.35
  -5 -12   1   -0.01    1.08
  -5  12   1    0.75    1.27
  -4  12   1    9.17    1.86
  -4 -12   1    8.83    1.70
  -4  12   1    6.37    1.69
  -3  12   1    5.15    1.41
  -3  12   1    5.55    1.48
  -3 -12   1    7.88    1.53
  -2 -12   1   61.17    3.40
   2 -12  -1   56.66    3.29
  -2  12   1   53.51    3.44
   1 -12  -1    2.92    1.06
  -1  12   1    4.03    1.18
  -1 -12   1    4.64    1.24
   1  12  -1    2.99    1.06
   0 -12  -1   80.42    4.07
   0  12   1   84.68    4.23
   0 -12   1   84.74    4.12
   0  12  -1   83.56    4.20
   1  12   1   39.40    2.78
  -1  12  -1   40.00    2.90
   1 -12   1   42.44    2.87
  -1 -12  -1   40.75    2.84
  -2 -12  -1    0.47    0.88
   2 -12   1    0.90    1.04
   2  12   1    0.16    0.89
  -2  12  -1    0.34    0.93
  -3  12  -1    4.66    1.33
  -3  12  -1    3.79    1.34
  -3 -12  -1    4.12    1.31
  -4  12  -1    2.70    1.27
  -4 -12  -1    3.30    1.42
  -4  12  -1    2.63    1.45
   4 -12   1    7.95    1.95
   5 -12   1    2.23    1.60
  -5  12  -1    1.91    1.38
  -5  12  -1    0.32    1.18
  -5 -12  -1   -1.51    1.09
  -4 -13   1    1.92    1.31
  -4  13   1   -0.11    1.08
  -4  13   1   -0.22    1.12
  -3  13   1   -0.55    0.83
  -3 -13   1    0.59    0.95
  -3  13   1   -0.80    0.80
  -2 -13   1    5.84    1.43
  -2  13   1    7.62    1.61
   2 -13  -1    7.12    1.53
   1  13  -1   60.04    3.57
  -1  13   1   59.87    3.63
  -1 -13   1   58.95    3.49
   1 -13  -1   59.57    3.57
   0 -13   1   23.97    2.25
   0 -13  -1   21.69    2.19
   0  13   1   26.93    2.40
   0  13  -1   28.82    2.44
   1 -13   1    6.10    1.47
   1  13   1    6.60    1.50
  -1  13  -1    1.32    1.08
  -1 -13  -1    4.88    1.36
  -2  13  -1   -0.24    0.93
   2 -13   1    0.41    1.03
  -2 -13  -1    0.99    1.07
  -3 -13  -1   24.08    2.46
  -3  13  -1   20.22    2.23
  -3  13  -1   16.42    2.26
  -4 -13  -1    0.15    1.13
  -4  13  -1    1.54    1.19
   4 -13   1    2.43    1.40
  -4  13  -1   -0.21    1.20
  -4  14   1    0.84    1.31
  -4 -14   1    1.22    1.30
  -4  14   1   -0.49    1.11
  -3  14   1    7.39    1.76
  -3 -14   1    8.43    1.73
  -3  14   1    5.89    1.55
  -2 -14   1    1.31    1.06
  -2  14   1    2.11    1.14
   1 -14  -1   -0.30    0.95
  -1  14   1   -0.59    0.92
   1  14  -1   -1.75    0.89
  -1 -14   1    1.62    1.05
   0 -14   1    3.77    1.25
   0 -14  -1    2.63    1.26
   0 -14   1   -0.54    0.92
   0  14  -1    1.88    1.11
   0  14   1    0.62    1.07
  -1  14  -1   19.92    2.32
   1 -14   1   20.34    2.29
  -1 -14  -1   17.56    2.14
   1  14   1   18.11    2.22
  -2  14  -1    1.50    1.24
   2 -14   1   -0.27    1.00
  -2 -14  -1    0.83    1.13
  -3  14  -1    5.12    1.59
  -3  14  -1    4.88    1.43
  -3 -14  -1    3.18    1.48
   4 -14   1    0.68    1.23
  -4 -14  -1    1.45    1.31
  -4  14  -1   -0.13    0.99
  -4  14  -1    0.95    1.36
  -4 -15   1    1.50    1.31
  -4  15   1    0.69    1.12
  -4  15   1    1.28    1.44
  -3  15   1    2.14    1.28
  -3 -15   1    0.24    1.09
  -3  15   1    2.96    1.38
  -2 -15   1    0.15    0.99
  -2  15   1   -0.94    0.95
   1 -15  -1   16.49    2.19
   1 -15  -1   23.92    2.44
   1  15  -1   19.81    2.30
  -1  15   1   17.82    2.31
  -1 -15   1   22.44    2.39
   0  15  -1    1.49    1.28
   0 -15   1    1.85    1.25
   0 -15   1    2.31    1.36
   0 -15  -1    0.68    1.07
   0  15   1    0.73    1.09
   1  15   1    6.86    1.74
   1 -15   1    3.43    1.37
  -1  15  -1    4.91    1.62
  -1 -15  -1    7.05    1.77
  -2 -15  -1    2.37    1.42
  -2  15  -1    1.65    1.29
  -3  15  -1   29.89    3.15
  -3 -15  -1   30.19    2.93
  -4 -15  -1   12.52    2.25
  -4  15  -1   11.85    2.40
   4 -15   1   13.95    2.61
  -4  15  -1    9.60    2.07
  -3  16   1    0.96    1.10
  -3 -16   1    0.04    1.14
  -3  16   1    1.56    1.35
  -2 -16   1   -0.70    1.03
  -2  16   1   -0.70    1.10
  -1  16   1    3.22    1.40
  -1 -16   1    0.79    1.25
   1 -16  -1   -0.13    1.09
   1 -16  -1    2.37    1.33
   0 -16   1    4.50    1.55
   0  16  -1    3.74    1.49
   0 -16  -1    4.31    1.56
   0  16   1    2.17    1.49
   0 -16   1    4.02    1.52
   1 -16   1    8.44    1.87
  -1  16  -1    8.77    1.94
  -1 -16  -1    7.47    1.84
  -2 -16  -1    9.17    2.00
  -2  16  -1    6.78    1.93
  -3 -16  -1    2.31    1.42
  -3  16  -1    4.77    1.79
  -3  16  -1    4.34    1.48
  -3  17   1   -0.72    1.20
  -3 -17   1    3.27    1.54
  -3  17   1   -0.60    1.08
  -2 -17   1    0.64    1.22
  -2  17   1    0.42    1.35
   1 -17  -1    1.38    1.43
   1 -17  -1    1.94    1.47
  -1 -17   1   -0.51    1.15
  -1  17   1    3.61    1.57
   0 -17   1    7.29    1.99
   0  17   1    6.95    1.84
   0 -17  -1    2.02    1.28
   0  17  -1    2.66    1.57
   0 -17   1    7.35    1.92
  -1 -17  -1    1.83    1.43
  -1  17  -1    0.60    1.35
   1 -17   1    2.52    1.36
  -2 -17  -1   12.18    2.22
  -2  17  -1   16.98    2.69
  -3  17  -1    0.03    1.34
  -3 -17  -1    2.32    1.41
  -3  17  -1    0.04    1.21
  -2 -18   1   -0.31    1.28
  -2  18   1   -0.09    1.37
  -1 -18   1    0.39    1.30
  -1  18   1    3.91    1.81
  -1 -18   1    3.31    1.58
   0  18   1    0.56    1.46
   0 -18  -1   -0.52    1.25
   0 -18   1   -0.68    1.17
   0 -18   1   -0.75    1.17
  -1 -18  -1    1.65    1.50
  -1  18  -1    3.28    1.73
  -2 -18  -1   -1.46    1.27
  -2  18  -1    1.75    1.73
  -1 -19   1    2.02    1.64
  -1  19   1    1.82    1.67
  -1 -19   1    4.04    1.72
   0 -19   1   -0.50    1.24
   0 -19  -1   -0.46    1.36
   0 -19   1   -0.04    1.27
   0 -19  -1    0.04    1.43
  -1  19  -1    1.11    1.65
  -1 -19  -1   -0.26    1.37
  -6   0   2   28.20    1.55
  -6   0   2   31.01    3.08
   6   0  -2   31.92    2.70
  -5   0   2  123.43    4.15
  -5   0   2  126.68    5.73
   5   0  -2  131.88    5.47
  -5   0   2  125.08    4.24
  -4   0   2    0.36    0.74
  -4   0   2    0.55    0.39
   4   0  -2    2.27    0.88
  -4   0   2    0.61    0.35
  -3   0   2    1.48    0.78
  -2   0   2   42.66    2.03
  -1   0   2 1721.00   48.74
  -1   0   2 1697.09   48.92
   0   0   2  935.42   26.25
   0   0   2  913.94   26.71
   0   0  -2  942.23   26.19
   0   0  -2  937.67   25.70
   0   0   2  958.48   25.86
   0   0   2  973.74   26.80
   0   0  -2  924.76   26.79
   0   0  -2  982.15   26.72
   1   0   2  125.64    4.02
   1   0   2  123.44    4.09
  -1   0  -2  123.42    4.02
  -1   0  -2  123.80    3.58
  -1   0  -2  118.29    4.08
  -1   0  -2  121.50    3.99
   1   0   2  122.35    3.55
   1   0   2  121.12    3.99
  -2   0  -2   19.73    1.36
  -2   0  -2   25.01    1.26
   2   0   2   22.56    1.44
   2   0   2   22.39    1.27
  -2   0  -2   21.70    1.27
  -3   0  -2  213.68    6.78
   3   0   2  217.16    6.65
   3   0   2  210.01    7.21
  -3   0  -2  206.59    7.07
  -4   0  -2   77.09    3.61
  -4   0  -2   71.56    3.48
   4   0   2   78.29    3.81
  -4   0  -2   82.10    3.46
   5   0   2   25.09    2.53
  -5   0  -2   30.85    2.33
  -5   0  -2   30.62    2.40
   6   0   2   16.94    2.40
  -6   0  -2   12.48    1.87
   6  -1  -2    2.11    1.36
  -6   1   2    0.59    0.64
  -6   1   2   -0.23    1.19
   6   1  -2    0.45    1.20
  -5  -1   2   12.82    0.96
  -5   1   2   11.95    1.07
  -5  -1   2   10.51    0.94
   5  -1  -2   10.66    1.77
  -5   1   2   12.05    1.04
  -5  -1   2   15.57    2.05
  -5   1   2   12.77    1.97
   5   1  -2   14.27    1.78
   4  -1  -2   37.19    2.44
  -4   1   2   35.75    1.62
  -4  -1   2   39.55    1.54
  -4   1   2   40.18    1.74
   4   1  -2   40.29    2.32
  -4   1   2   37.15    2.51
  -4  -1   2   40.29    2.58
  -4  -1   2   42.16    1.62
   3   1  -2   91.47    3.64
  -3   1   2   95.93    3.05
  -3   1   2  100.10    4.00
  -3  -1   2   94.76    3.91
  -3   1   2   93.67    3.08
  -2   1   2  223.75    6.45
  -2   1   2  216.60    6.89
  -2   1   2  221.52    6.46
  -2  -1   2  213.51    6.85
   1   1  -2  175.56    5.41
  -1  -1   2  180.15    5.28
   1  -1  -2  183.70    5.27
  -1  -1   2  174.70    5.32
  -1   1   2  176.54    5.27
   1   1  -2  182.45    5.46
  -1   1   2  179.55    5.30
  -1   1   2  172.05    5.32
  -1  -1   2  175.99    5.26
   1  -1  -2  172.76    5.20
   0   1  -2  256.48    7.25
   0  -1   2  252.01    7.25
   0   1   2  254.21    7.02
   0  -1   2  261.47    7.53
   0   1   2  253.42    7.47
   0  -1  -2  251.56    7.29
   0   1  -2  258.18    7.45
   0   1  -2  236.46    7.49
   0   1   2  251.99    7.51
   0  -1  -2  248.12    7.51
   0  -1   2  249.03    7.46
   0   1   2  252.16    7.31
   0  -1  -2  254.10    7.44
  -1  -1  -2  352.16   10.22
  -1  -1  -2  346.87   10.34
   1   1   2  358.85   10.46
   1  -1   2  351.66   10.37
   1  -1   2  366.78   10.49
   1   1   2  364.82    9.67
  -1   1  -2  357.39   10.31
   1  -1   2  347.28   10.29
  -1   1  -2  353.72   10.39
  -1   1  -2  347.01   10.49
  -1  -1  -2  340.13   10.45
  -1   1  -2  351.92    9.71
   1   1   2  350.36   10.35
   1   1   2  334.19   10.20
  -2   1  -2  267.92    7.66
   2  -1   2  256.83    8.18
  -2   1  -2  268.06    8.06
   2   1   2  258.82    8.07
   2  -1   2  253.13    7.91
  -2  -1  -2  250.87    8.11
  -2  -1  -2  268.26    7.60
  -2  -1  -2  262.40    7.98
  -2   1  -2  248.17    8.12
   2   1   2  259.38    7.90
   3   1   2   24.61    1.43
   3  -1   2   25.93    1.85
  -3  -1  -2   24.09    1.57
  -3  -1  -2   28.29    1.73
  -3   1  -2   26.55    1.67
   3  -1   2   26.14    1.45
   3   1   2   28.08    1.85
  -3   1  -2   25.71    1.70
  -4   1  -2   77.23    3.33
  -4  -1  -2   75.20    3.28
  -4   1  -2   69.17    3.37
  -4   1  -2   70.92    3.43
  -4  -1  -2   72.83    3.47
  -4  -1  -2   74.84    3.42
   4  -1   2   70.81    3.68
   4   1   2   68.08    3.53
  -5   1  -2    0.24    0.87
   5   1   2   -0.34    0.93
  -5  -1  -2   -0.64    0.78
  -5  -1  -2   -0.39    0.91
  -5   1  -2    0.89    0.99
   5  -1   2    0.13    1.06
  -6   1  -2    0.86    1.12
  -6   1  -2    0.36    1.16
  -6  -1  -2    0.12    1.14
   6  -1   2    3.69    1.41
   6   1   2    2.36    1.41
  -6   2   2    1.68    1.38
  -6   2   2    2.09    0.80
   6  -2  -2    1.54    1.47
  -5  -2   2    0.21    0.97
  -5   2   2    0.07    0.61
  -5   2   2    0.12    1.05
   5  -2  -2   -0.46    1.03
  -5  -2   2   -1.19    0.44
  -5  -2   2    0.57    0.53
   5   2  -2    1.82    1.03
  -4  -2   2   33.75    1.42
  -4   2   2   33.34    1.66
   4   2  -2   34.50    2.16
  -4  -2   2   35.24    2.40
  -4  -2   2   34.54    1.49
  -4   2   2   34.63    1.72
  -4   2   2   35.54    2.45
  -3   2   2   14.67    0.99
  -3  -2   2   11.95    1.35
  -3  -2   2   14.93    0.76
  -3  -2   2   14.30    0.77
  -3   2   2   14.47    0.96
  -3   2   2   12.87    1.44
   3   2  -2   16.40    1.27
  -2  -2   2  671.06   19.14
  -2   2   2  715.05   19.45
  -2   2   2  648.20   19.14
  -2   2   2  682.81   19.45
  -2  -2   2  695.52   19.49
  -2  -2   2  675.09   19.53
  -1   2   2 3495.00   93.91
   1   2  -2 3555.58   99.20
  -1   2   2 3494.61   99.01
  -1  -2   2 3664.95   99.17
  -1  -2   2 3455.14   99.03
   1   2  -2 3479.97   99.11
   1  -2  -2 3562.43   98.20
   1  -2  -2 3467.93   98.88
  -1  -2   2 3476.56   99.07
   0  -2   2   34.07    1.44
   0   2   2   30.98    1.38
   0   2  -2   30.58    1.20
   0  -2   2   28.21    1.31
   0  -2  -2   32.15    1.34
   0   2   2   31.05    1.34
   0  -2  -2   30.22    1.37
   0  -2   2   30.68    1.20
   0   2  -2   35.34    1.43
   0  -2  -2   31.11    1.33
   0   2  -2   30.46    1.31
   1  -2   2  522.43   14.93
  -1  -2  -2  485.65   14.88
  -1   2  -2  484.02   14.90
   1  -2   2  499.46   14.81
  -1  -2  -2  519.10   14.53
  -1   2  -2  512.45   14.68
   1  -2   2  497.01   14.65
  -1   2  -2  514.17   14.84
   1   2   2  501.70   14.53
   1   2   2  533.97   14.93
  -1  -2  -2  527.57   14.84
   1   2   2  510.46   14.81
   2   2   2    0.74    0.50
   2   2   2   -0.14    0.34
  -2   2  -2    0.81    0.43
  -2   2  -2    0.05    0.46
   2  -2   2    0.33    0.56
  -2   2  -2    0.77    0.43
   2  -2   2    0.63    0.42
  -2  -2  -2   -0.13    0.36
  -2  -2  -2    0.29    0.39
  -3  -2  -2   10.80    1.08
   3   2   2   10.39    0.93
   3   2   2   13.39    1.33
  -3   2  -2   13.64    1.27
  -3   2  -2    8.06    0.94
   3  -2   2    9.46    1.31
   3  -2   2   12.12    1.04
  -3  -2  -2   11.39    1.19
  -3   2  -2   12.17    1.23
  -4  -2  -2   92.14    4.01
  -4   2  -2   93.36    4.02
   4   2   2   93.39    4.15
  -4   2  -2   87.66    3.99
   4  -2   2   83.58    4.23
  -4  -2  -2   92.69    3.81
   5  -2   2   28.62    2.70
  -5  -2  -2   23.14    2.08
  -5   2  -2   27.25    2.35
  -5   2  -2   23.82    2.13
   5   2   2   24.77    2.41
   6  -2   2    1.40    1.50
   6   2   2    2.14    1.43
  -6   2  -2    2.88    1.27
  -6   2  -2    1.06    1.20
  -6  -2  -2   -0.39    1.10
  -6   3   2    0.79    0.81
  -6   3   2    0.89    1.34
   6  -3  -2    0.87    1.39
  -6  -3   2   -0.13    0.51
  -5  -3   2   32.93    1.59
  -5   3   2   30.39    2.72
  -5   3   2   31.71    1.95
   5  -3  -2   33.89    2.77
  -5  -3   2   35.21    1.65
   5   3  -2   34.37    2.34
  -4  -3   2   29.47    1.36
   4   3  -2   27.92    1.85
  -4   3   2   27.69    1.64
  -4   3   2   26.56    2.22
  -4  -3   2   26.77    1.39
  -4   3   2   31.63    1.69
  -3  -3   2  144.57    4.63
  -3   3   2  147.45    5.53
  -3  -3   2  153.57    4.63
   3   3  -2  148.00    4.92
  -3   3   2  142.51    4.86
  -3   3   2  156.09    4.88
   2   3  -2  490.01   13.97
  -2   3   2  517.50   14.39
  -2   3   2  496.83   14.37
  -2  -3   2  481.22   14.22
  -2   3   2  473.23   14.23
   2  -3  -2  491.09   14.12
  -2  -3   2  510.94   14.25
   1   3  -2 3568.49   97.47
   1  -3  -2 3495.02   97.32
   1  -3  -2 3494.47   97.14
  -1   3   2 3498.08   93.12
  -1   3   2 3437.93   97.34
   1   3  -2 3477.39   97.22
  -1  -3   2 3423.52   97.39
   0   3   2 2128.14   61.99
   0   3  -2 2254.97   61.93
   0  -3  -2 2146.87   60.77
   0  -3  -2 2285.93   61.96
   0  -3   2 2225.05   61.00
   0   3  -2 2131.04   62.06
   0   3  -2 2287.20   61.96
   0   3   2 2228.99   62.04
   0  -3   2 2208.28   62.03
   0  -3   2 2291.68   62.06
   0  -3  -2 2152.72   62.07
   1   3   2  406.32   12.02
   1  -3   2  399.90   12.31
   1   3   2  406.10   12.30
  -1   3  -2  410.23   12.47
  -1  -3  -2  430.08   12.05
  -1  -3  -2  433.58   12.35
  -1   3  -2  432.09   12.38
   1  -3   2  420.68   12.23
  -1  -3  -2  400.32   12.41
   1  -3   2  435.28   12.48
   2  -3   2  109.39    3.81
   2   3   2  105.97    3.80
  -2   3  -2  102.64    3.99
  -2  -3  -2  113.33    3.88
   2  -3   2   99.29    4.01
  -2   3  -2  114.46    3.94
   2   3   2  103.90    3.73
  -2   3  -2  107.65    3.68
  -2  -3  -2   99.54    3.89
  -3   3  -2   69.76    2.98
  -3   3  -2   63.12    3.05
  -3   3  -2   69.74    2.96
   3  -3   2   69.03    2.76
   3   3   2   65.74    3.02
   3   3   2   67.79    2.69
  -3  -3  -2   67.75    3.04
   3  -3   2   64.51    3.26
  -4  -3  -2   14.86    1.59
   4   3   2   17.08    1.73
  -4   3  -2   15.00    1.63
  -4   3  -2   15.14    1.59
   4  -3   2   14.04    1.94
   5   3   2    0.80    1.05
  -5   3  -2    1.54    1.01
   5  -3   2    1.18    1.12
  -5   3  -2    2.36    1.15
  -5  -3  -2    1.34    0.98
   6   3   2    3.31    1.59
  -6   3  -2    2.83    1.40
   6  -3   2   10.79    2.28
  -6   3  -2    8.39    1.85
  -6  -3  -2    4.08    1.46
  -6   4   2    7.59    1.27
   6  -4  -2   11.93    2.27
  -6   4   2    9.17    1.97
  -6  -4   2    8.27    0.92
   5   4  -2   11.48    1.43
  -5   4   2   11.31    1.96
  -5  -4   2   10.49    0.97
   5  -4  -2   15.75    2.13
  -5   4   2   10.97    1.28
  -4  -4   2   84.55    3.02
  -4   4   2   87.98    3.39
  -4   4   2   82.14    3.37
  -4   4   2   82.25    4.12
  -4  -4   2   82.88    3.06
   4   4  -2   78.05    3.34
  -3  -4   2   10.29    0.89
  -3   4   2    7.87    1.24
  -3   4   2    8.45    0.94
   3   4  -2    9.77    0.90
  -3  -4   2   10.62    0.87
  -3   4   2    8.89    0.94
  -2   4   2   57.83    2.42
  -2   4   2   59.71    2.70
  -2  -4   2   61.57    2.31
   2   4  -2   59.89    1.97
  -2  -4   2   61.53    2.32
   2  -4  -2   59.03    2.24
   2   4  -2   60.16    2.03
  -1   4   2   19.86    1.26
   1   4  -2   18.96    1.12
  -1   4   2   19.64    1.23
  -1   4   2   19.39    1.22
  -1  -4   2   18.49    1.13
   1  -4  -2   20.94    1.24
   0  -4  -2  525.79   15.75
   0   4   2  527.14   15.71
   0   4  -2  538.75   15.67
   0  -4   2  536.18   15.72
   0   4  -2  538.43   15.79
   0   4   2  549.18   15.81
   0  -4   2  535.88   15.20
   0  -4  -2  556.24   15.73
   0  -4   2  537.84   15.77
  -1  -4  -2    0.70    0.42
  -1  -4  -2    0.25    0.39
   1   4   2   -0.17    0.40
  -1  -4  -2    0.12    0.36
  -1   4  -2    0.09    0.35
   1  -4   2    0.24    0.43
   1  -4   2    0.26    0.41
  -1   4  -2    0.07    0.42
  -2  -4  -2   -0.62    0.35
   2   4   2    0.58    0.42
   2  -4   2   -0.41    0.43
   2  -4   2    0.41    0.45
  -2  -4  -2    0.38    0.47
  -2   4  -2    0.66    0.43
  -2   4  -2   -0.71    0.38
   2   4   2    0.55    0.50
  -2   4  -2   -0.38    0.34
   3   4   2   22.16    1.68
  -3  -4  -2   20.63    1.61
   3  -4   2   25.06    1.57
  -3   4  -2   22.03    1.59
  -3   4  -2   25.24    1.69
   3   4   2   20.99    1.44
   3  -4   2   21.34    1.92
  -3   4  -2   19.70    1.65
   4   4   2   78.85    3.69
  -4   4  -2   79.03    3.84
  -4  -4  -2   82.04    3.77
   4  -4   2   70.07    3.98
  -4   4  -2   81.17    3.78
  -5   4  -2    7.20    1.47
   5  -4   2    2.76    1.60
  -5   4  -2    3.99    1.33
  -5  -4  -2    4.62    1.30
   5   4   2    6.14    1.46
   6   4   2    1.78    1.37
  -6   4  -2   -0.48    1.12
   6  -4   2    0.80    1.44
  -6   4  -2    1.88    1.21
  -6  -4  -2    0.36    1.20
  -6  -5   2   -0.48    0.65
   6  -5  -2    1.92    1.40
  -6   5   2    1.15    0.89
  -6   5   2   -0.08    1.21
  -5   5   2   12.64    2.05
  -5   5   2   10.81    1.34
   5  -5  -2   10.30    1.97
  -5  -5   2   11.18    1.10
  -4  -5   2    0.95    0.61
  -4   5   2    1.06    0.73
  -4   5   2    1.85    0.75
   4   5  -2    1.74    0.75
  -4  -5   2    1.74    0.60
  -4   5   2    0.18    0.82
  -3  -5   2    0.54    0.51
   3  -5  -2   -0.31    0.37
   3   5  -2   -0.18    0.46
  -3   5   2   -0.25    0.58
  -3  -5   2    0.56    0.45
  -3   5   2    0.06    0.58
  -3   5   2    0.07    0.63
  -2  -5   2  109.01    3.86
  -2  -5   2  114.20    3.88
   2  -5  -2  107.81    3.82
   2   5  -2  110.52    3.65
  -2   5   2  108.07    4.15
  -2   5   2  110.66    4.02
   1  -5  -2  141.18    4.87
  -1   5   2  146.65    4.97
  -1  -5   2  147.39    4.90
  -1   5   2  149.78    5.01
  -1  -5   2  139.40    4.83
   1   5  -2  146.98    4.85
   0  -5  -2   97.42    3.44
   0   5   2   85.95    3.37
   0   5   2   88.21    3.45
   0  -5   2   88.77    3.38
   0  -5   2   96.23    3.48
   0   5  -2   85.34    3.39
   0  -5  -2   88.45    3.43
  -1  -5  -2   22.10    1.41
   1   5   2   17.29    1.26
  -1   5  -2   19.36    1.39
   1  -5   2   20.73    1.34
  -1   5  -2   19.16    1.34
  -1   5  -2   19.93    1.37
   1   5   2   19.01    1.16
  -1  -5  -2   19.58    1.39
   1  -5   2   18.86    1.28
   2   5   2    5.31    0.80
  -2  -5  -2    4.80    0.74
  -2   5  -2    3.12    0.78
  -2   5  -2    4.48    0.80
  -2  -5  -2    3.47    0.80
   2  -5   2    4.66    0.82
  -2   5  -2    3.68    0.70
   2   5   2    4.21    0.74
   2  -5   2    3.82    0.89
   3   5   2   36.32    1.92
  -3   5  -2   37.51    2.22
  -3   5  -2   37.06    2.31
   3   5   2   33.20    2.06
  -3  -5  -2   37.33    2.11
  -3   5  -2   34.40    2.09
  -3  -5  -2   37.03    2.23
   3  -5   2   33.97    2.39
   3  -5   2   33.30    1.95
  -4  -5  -2   67.24    3.43
   4   5   2   59.30    3.12
  -4   5  -2   61.30    3.40
   4  -5   2   59.08    3.70
  -4   5  -2   65.13    3.34
  -5  -5  -2   -0.54    0.92
   5  -5   2    0.84    1.26
  -5   5  -2   -0.64    0.92
  -5   5  -2   -1.09    0.84
   5   5   2    0.56    1.10
  -6   5  -2    5.82    1.55
  -6   5  -2    4.07    1.56
   6  -5   2    8.71    2.14
  -6  -5  -2    6.35    1.62
  -6   6   2    2.03    1.41
  -6   6   2    1.31    1.05
  -6  -6   2    1.70    0.86
   6  -6  -2    0.65    1.53
  -5  -6   2    6.06    0.99
   5  -6  -2    7.65    1.81
  -5   6   2    5.02    1.19
  -5   6   2    5.40    1.56
   4   6  -2   16.75    1.33
  -4  -6   2   16.11    1.34
  -4   6   2   16.76    1.58
  -4  -6   2   14.67    1.29
  -4   6   2   17.82    2.03
   3  -6  -2  143.05    4.77
  -3  -6   2  145.46    5.06
  -3   6   2  138.97    5.28
  -3  -6   2  155.61    5.10
  -3   6   2  144.54    5.58
   3   6  -2  144.57    4.47
   2   6  -2  371.04   11.21
  -2   6   2  370.38   11.62
  -2  -6   2  371.25   11.43
  -2   6   2  367.13   11.37
   2  -6  -2  374.69   11.39
  -2   6   2  399.29   11.71
  -1  -6   2   68.88    2.87
   1   6  -2   65.38    2.79
  -1  -6   2   69.90    2.07
  -1   6   2   72.30    2.99
  -1   6   2   62.47    2.85
   1  -6  -2   65.52    2.82
  -1  -6   2   66.49    2.79
   0  -6   2  127.67    4.61
   0  -6   2  119.12    4.46
   0  -6  -2  124.28    4.59
   0   6   2  119.55    4.51
   0   6   2  132.73    4.69
   0  -6   2  125.25    4.52
   0   6  -2  126.51    4.59
  -1   6  -2  243.71    7.62
  -1  -6  -2  223.99    7.57
  -1   6  -2  217.09    7.62
   1  -6   2  226.16    7.53
  -1   6  -2  238.49    7.60
  -1  -6  -2  239.00    7.59
   1   6   2  225.49    7.51
  -2   6  -2   56.36    2.92
  -2   6  -2   61.84    2.90
   2   6   2   61.20    2.73
  -2   6  -2   62.10    2.91
   2   6   2   57.88    2.54
  -2  -6  -2   61.58    2.77
  -2  -6  -2   58.34    2.83
   2  -6   2   60.64    2.95
   2  -6   2   59.89    2.76
  -3   6  -2    5.37    1.02
   3   6   2    3.77    1.01
  -3  -6  -2    6.64    1.02
  -3  -6  -2    5.25    1.05
  -3   6  -2    5.66    1.06
   3  -6   2    4.94    1.21
   3   6   2    5.01    0.85
  -3   6  -2    4.78    1.09
   3  -6   2    5.24    0.92
  -4   6  -2   57.38    3.18
  -4  -6  -2   54.44    3.13
   4  -6   2   55.58    3.52
   4   6   2   58.82    2.97
  -4   6  -2   51.17    3.19
  -5   6  -2    1.23    1.07
  -5  -6  -2   -0.24    0.91
   5  -6   2    2.02    1.51
  -5   6  -2    1.66    1.18
   5   6   2    1.70    1.11
  -6   6  -2    1.01    1.32
  -6   6  -2    2.59    1.31
  -6  -6  -2   -1.93    1.06
   6  -6   2    2.44    1.52
  -5   7   2    8.89    1.43
  -5  -7   2    7.25    1.16
   5  -7  -2   12.22    2.18
  -5   7   2   10.52    1.96
  -4   7   2  133.78    5.74
  -4  -7   2  121.96    4.79
  -4   7   2  133.66    5.26
  -3   7   2    9.43    1.32
  -3  -7   2   10.79    1.18
  -3   7   2   12.82    1.40
  -3  -7   2   11.80    1.20
   3   7  -2   12.00    0.80
  -3   7   2   11.37    1.52
   3  -7  -2   13.34    1.14
  -2   7   2    1.95    0.72
  -2   7   2   -0.28    0.56
  -2  -7   2    1.23    0.68
   2  -7  -2   -0.01    0.60
  -2  -7   2   -0.47    0.49
  -2   7   2   -1.08    0.53
   2   7  -2    0.82    0.57
   2  -7  -2    0.06    0.61
  -1   7   2   48.81    2.51
   1   7  -2   48.94    2.37
  -1  -7   2   50.36    2.45
  -1   7   2   41.90    2.41
   1  -7  -2   44.84    2.34
  -1  -7   2   45.41    2.33
   0  -7  -2   98.17    3.86
   0   7   2   97.32    3.84
   0  -7   2   92.07    3.77
   0   7  -2   99.68    3.93
   0  -7   2   89.99    3.77
   1  -7   2   13.53    1.30
  -1  -7  -2   13.18    1.26
  -1   7  -2   12.06    1.31
   1   7   2   12.81    1.25
  -1  -7  -2   12.70    1.30
   2   7   2   15.06    1.30
  -2  -7  -2   12.87    1.36
  -2   7  -2   15.46    1.55
   2   7   2   15.46    1.37
  -2   7  -2   14.13    1.50
  -2   7  -2   19.05    1.65
  -2  -7  -2   14.30    1.35
   2  -7   2   18.33    1.46
  -3  -7  -2  116.86    4.98
  -3   7  -2  128.32    5.13
   3   7   2  123.35    4.56
  -3   7  -2  126.26    5.08
   3  -7   2  123.62    5.28
   3  -7   2  114.38    4.67
  -3   7  -2  116.09    5.08
   3   7   2  122.84    4.64
  -3  -7  -2  127.00    4.89
  -3   7  -2  122.85    4.78
  -4  -7  -2   15.48    1.80
   4  -7   2   14.12    2.13
   4   7   2   17.08    1.68
  -4   7  -2   12.06    1.77
  -4   7  -2   17.53    1.84
  -5   7  -2    2.36    1.19
  -5   7  -2    2.46    1.36
  -5  -7  -2    1.75    1.15
   5   7   2    2.92    1.24
   5  -7   2    2.16    1.43
  -5   8   2    0.88    1.01
  -5  -8   2    0.52    0.82
  -5   8   2    0.47    1.13
  -4   8   2   52.32    3.35
  -4  -8   2   47.18    2.64
  -4   8   2   48.71    2.99
  -3   8   2    0.65    0.78
  -3   8   2   -0.15    0.69
  -3  -8   2   -1.28    0.60
  -3   8   2    0.70    0.81
  -3  -8   2    0.44    0.63
  -2   8   2   75.72    3.46
   2  -8  -2   70.02    3.15
  -2  -8   2   67.55    3.17
   2  -8  -2   70.59    3.20
  -2   8   2   72.22    3.33
  -2  -8   2   73.67    3.24
  -2   8   2   71.22    3.36
   2   8  -2   68.88    3.03
   1   8  -2   51.08    2.58
   1  -8  -2   48.10    2.62
  -1  -8   2   58.48    2.77
  -1   8   2   50.72    2.74
  -1  -8   2   48.47    2.61
  -1   8   2   56.51    2.96
   0  -8  -2  314.67   10.36
   0   8   2  325.66   10.39
   0   8  -2  314.38   10.38
   0  -8   2  325.03   10.38
   0  -8   2  326.90   10.37
   1  -8   2   49.44    2.68
  -1  -8  -2   52.20    2.72
   1   8   2   50.22    2.59
  -1   8  -2   49.16    2.80
  -2   8  -2    0.39    0.75
   2   8   2    0.18    0.61
  -2  -8  -2    0.18    0.61
  -2  -8  -2    0.36    0.68
   2  -8   2    0.71    0.64
  -3   8  -2    7.41    1.24
  -3   8  -2    6.47    1.33
  -3  -8  -2    6.50    1.23
   3  -8   2    8.84    1.24
   3   8   2    7.17    1.13
   3  -8   2    6.12    1.38
  -4  -8  -2   54.14    3.27
  -4   8  -2   54.11    3.21
   4  -8   2   52.84    3.66
  -4   8  -2   53.56    3.46
   4   8   2   58.25    2.90
  -5   8  -2    2.10    1.34
  -5   8  -2    2.85    1.28
   5  -8   2    1.04    1.51
  -5  -8  -2    5.97    1.49
  -5   9   2   -0.22    1.01
  -5  -9   2    0.03    0.85
  -5   9   2    1.26    1.14
  -4   9   2   68.26    3.78
  -4  -9   2   77.51    3.60
  -4   9   2   69.36    3.99
  -3   9   2   53.98    3.10
  -3  -9   2   55.83    2.98
  -3   9   2   58.25    3.28
   2  -9  -2   48.95    2.63
  -2  -9   2   45.70    2.60
  -2  -9   2   46.54    2.60
  -2   9   2   44.56    2.71
  -2   9   2   49.04    2.67
   2   9  -2   46.65    2.53
   2  -9  -2   46.93    2.59
  -2   9   2   49.50    2.85
  -1   9   2   84.67    3.93
  -1  -9   2   88.14    3.90
   1   9  -2   83.52    3.82
   1  -9  -2   90.37    3.91
  -1  -9   2   96.32    4.00
   0  -9   2  133.83    5.30
   0  -9  -2  134.14    5.33
   0   9   2  138.51    5.36
   0  -9   2  139.66    5.34
   0   9  -2  136.18    5.35
  -1  -9  -2   10.11    1.35
   1   9   2   12.91    1.40
   1  -9   2   10.46    1.37
  -1   9  -2    9.23    1.39
  -2   9  -2    2.49    0.94
  -2  -9  -2    4.04    1.04
   2   9   2    4.93    1.08
   2  -9   2    4.38    1.01
  -2  -9  -2    3.95    1.01
  -3   9  -2   -0.05    0.84
  -3  -9  -2   -0.75    0.64
  -3   9  -2   -0.55    0.57
   3  -9   2    1.04    0.91
   3   9   2   -0.50    0.66
  -4  -9  -2    1.33    1.12
   4  -9   2    0.64    1.28
  -4   9  -2    0.83    1.04
  -4   9  -2    2.15    1.04
   4   9   2    0.56    0.94
   5  -9   2   15.82    2.71
  -5   9  -2   16.92    2.34
  -5   9  -2   20.21    2.35
  -5  -9  -2   19.54    2.27
  -5 -10   2    1.27    1.05
  -5  10   2    1.90    1.34
  -5  10   2    1.66    1.28
  -4 -10   2    1.85    0.99
  -4  10   2    1.11    1.09
  -4  10   2    1.64    1.06
  -3  10   2  260.47    9.20
  -3  10   2  262.89    9.33
  -3 -10   2  259.11    8.99
  -2 -10   2    6.27    1.17
  -2  10   2    6.03    1.22
   2  10  -2    6.22    1.13
  -2 -10   2    7.31    1.20
   2 -10  -2    7.09    1.23
   2 -10  -2    5.46    1.14
   1  10  -2  320.62   10.53
  -1  10   2  304.91   10.61
  -1 -10   2  313.42   10.49
   1 -10  -2  326.98   10.56
   0  10   2   12.71    1.53
   0 -10  -2   20.19    1.86
   0 -10   2   16.18    1.67
   0  10  -2   16.58    1.73
   0 -10   2   14.03    1.58
   1 -10   2   74.54    3.67
  -1  10  -2   75.64    3.82
   1  10   2   74.46    3.64
  -1 -10  -2   78.58    3.75
  -2  10  -2    0.23    0.84
   2 -10   2    0.70    0.85
   2  10   2    0.44    0.77
  -2 -10  -2    0.04    0.77
  -3 -10  -2    9.31    1.54
  -3  10  -2   12.44    1.62
  -3  10  -2    9.46    1.68
   3 -10   2   12.24    1.89
   4  10   2    3.32    1.03
   4 -10   2    2.61    1.31
  -4 -10  -2    1.72    1.12
  -4  10  -2    2.68    1.35
  -4  10  -2    3.19    1.21
   5 -10   2   10.69    2.34
  -5  10  -2    9.33    1.96
  -5 -10  -2    5.97    1.70
  -5  10  -2   10.20    1.94
  -5  11   2   -0.50    1.15
  -5 -11   2    2.15    1.19
  -5  11   2   -0.20    1.20
  -4  11   2   19.38    2.40
  -4 -11   2   16.63    1.89
  -4  11   2   17.06    2.15
  -3  11   2   -0.51    0.91
  -3 -11   2   -0.97    0.78
  -3  11   2    0.07    0.88
   2 -11  -2   41.44    2.65
  -2  11   2   38.30    2.72
   2 -11  -2   40.18    2.64
  -2 -11   2   39.62    2.59
   2  11  -2   37.74    2.49
  -1 -11   2    0.93    0.88
  -1  11   2    3.26    1.09
   1 -11  -2    3.32    1.09
   1  11  -2    1.87    1.01
   0  11  -2    7.55    1.37
   0 -11   2    6.06    1.27
   0 -11  -2    8.97    1.49
   0  11   2    7.10    1.40
   0 -11   2    5.53    1.22
  -1  11  -2   22.31    2.10
  -1 -11  -2   17.19    1.92
   1 -11   2   20.80    2.00
   1  11   2   16.44    1.84
   2  11   2    0.47    0.86
   2 -11   2   -0.70    0.71
  -2 -11  -2    0.35    0.94
  -2  11  -2    0.22    0.93
   3 -11   2   51.12    3.43
  -3  11  -2   53.88    3.24
  -3 -11  -2   57.84    3.49
  -3  11  -2   55.13    3.61
  -4 -11  -2   -0.51    1.00
  -4  11  -2    0.27    1.04
  -4  11  -2    2.37    1.27
   4 -11   2    1.53    1.29
  -5  11  -2   -0.22    1.15
  -5  11  -2   -0.17    1.27
   5 -11   2   -0.03    1.36
  -5 -11  -2    0.23    1.28
  -5  12   2    0.78    1.29
  -5 -12   2    0.21    1.04
  -5  12   2    2.18    1.40
  -4 -12   2    0.57    1.04
  -4  12   2    1.20    1.10
  -4  12   2   -0.57    1.01
  -3 -12   2    7.81    1.44
  -3  12   2    5.65    1.47
  -3  12   2    7.36    1.56
  -2  12   2    5.32    1.36
   2 -12  -2    3.84    1.21
   2 -12  -2    4.33    1.20
  -2 -12   2    3.18    1.17
  -1 -12   2    0.13    0.85
  -1  12   2   -0.81    0.68
   1  12  -2    0.58    0.88
   1 -12  -2    0.05    0.90
   0  12  -2    0.10    0.92
   0 -12   2   -0.46    0.76
   0 -12   2    0.73    0.87
   0 -12  -2   -0.15    0.80
   0  12   2   -0.53    0.83
   1 -12   2    1.38    0.98
   1  12   2   -0.77    0.85
  -1  12  -2    2.71    1.14
  -1 -12  -2    1.85    1.07
   2  12   2    0.45    0.94
   2 -12   2    0.17    0.89
  -2  12  -2   -0.58    0.93
  -2 -12  -2    0.34    0.96
  -3  12  -2    2.76    1.33
   3 -12   2   -0.38    1.01
  -3 -12  -2    3.11    1.33
  -3  12  -2    1.04    1.01
  -4  12  -2    0.37    1.19
   4 -12   2   -0.15    1.40
  -4 -12  -2    0.48    1.13
  -4  12  -2    1.95    1.17
  -5  12  -2    0.49    1.34
  -5 -12  -2   -1.31    1.27
  -4 -13   2    7.61    1.63
  -4  13   2    8.14    1.90
  -4  13   2   10.82    2.00
  -3 -13   2    6.73    1.50
  -3  13   2    6.66    1.54
  -3  13   2    6.03    1.54
  -2  13   2   33.31    2.79
  -2 -13   2   33.73    2.67
  -1  13   2   30.23    2.62
   1 -13  -2   29.06    2.56
  -1 -13   2   31.89    2.50
   1  13  -2   30.46    2.57
   0 -13   2   15.43    1.92
   0  13   2    9.70    1.73
   0 -13  -2   13.08    1.82
   0 -13   2   13.05    1.82
   0  13  -2   11.60    1.85
  -1 -13  -2   35.90    2.80
   1  13   2   34.62    2.85
   1 -13   2   35.65    2.73
  -1  13  -2   35.63    2.86
   2 -13   2   99.06    4.89
  -2  13  -2  104.96    5.32
  -2 -13  -2   95.35    4.96
  -3 -13  -2    6.90    1.60
   3 -13   2    6.23    1.66
  -3  13  -2    7.16    1.50
  -3  13  -2    7.65    1.85
  -4  13  -2    1.33    1.12
  -4 -13  -2    1.51    1.31
   4 -13   2   -0.71    1.11
  -4  13  -2    0.08    1.28
  -4  14   2    6.67    1.79
  -4 -14   2    3.05    1.42
  -4  14   2    1.87    1.43
  -3  14   2   13.95    2.13
  -3  14   2   11.50    1.93
  -3 -14   2   14.61    2.02
  -2  14   2   15.58    2.17
  -2 -14   2   11.60    1.82
   1 -14  -2    5.85    1.53
   1  14  -2    3.55    1.42
  -1  14   2    2.58    1.33
  -1 -14   2    4.42    1.30
   0 -14   2   13.58    1.95
   0  14  -2   14.42    2.03
   0 -14   2   16.01    2.04
   0  14   2   15.60    2.07
   0 -14  -2   14.38    1.98
   1 -14   2   94.54    4.79
  -1 -14  -2   92.24    4.91
  -1  14  -2   87.46    4.85
   1  14   2   79.43    4.51
   2 -14   2   35.67    2.93
  -2 -14  -2   32.48    2.95
  -2  14  -2   39.84    3.25
  -3  14  -2   31.59    2.63
  -3 -14  -2   27.66    2.83
   3 -14   2   34.08    3.16
  -3  14  -2   30.34    3.07
  -4  14  -2   10.07    1.94
   4 -14   2    6.50    1.94
  -4 -14  -2    8.87    2.05
  -4  14  -2    9.25    2.18
  -4 -15   2    1.70    1.41
  -4  15   2    0.63    1.43
  -4  15   2    1.20    1.37
  -3  15   2    0.07    1.21
  -3 -15   2    0.92    1.23
  -3  15   2   -0.01    0.89
  -2 -15   2    4.92    1.49
  -2  15   2    8.51    1.81
  -1 -15   2   10.16    1.82
   1 -15  -2   10.78    1.91
  -1  15   2   12.07    2.07
  -1 -15   2   12.96    1.96
   0  15   2    0.79    1.10
   0 -15   2    1.83    1.30
   0 -15  -2    1.63    1.22
   0 -15   2   -1.46    0.98
   0  15  -2    0.84    1.18
  -1  15  -2   68.67    4.39
   1  15   2   64.82    4.15
  -1 -15  -2   71.83    4.38
   1 -15   2   66.71    4.16
  -2  15  -2   25.00    2.83
  -2 -15  -2   28.08    2.89
  -3 -15  -2   -0.17    1.29
   3 -15   2   -0.96    1.12
  -3  15  -2    0.35    1.39
  -3  15  -2    0.20    1.02
   4 -15   2    6.96    1.94
  -4 -15  -2   10.86    2.22
  -4  15  -2    4.94    1.99
  -4  15  -2    7.17    1.84
  -3 -16   2    4.12    1.59
  -3  16   2    1.33    1.28
  -3  16   2    1.79    1.35
  -2 -16   2    3.01    1.34
  -2  16   2   -1.07    0.97
  -1 -16   2   -0.17    1.16
   1 -16  -2    1.22    1.20
  -1 -16   2   -1.00    1.09
  -1  16   2    1.71    1.13
   0  16   2    8.39    1.92
   0 -16   2    5.83    1.68
   0  16  -2    6.94    1.85
   0 -16   2    6.67    1.66
   0 -16  -2    6.86    1.76
  -1  16  -2   16.03    2.46
  -1 -16  -2   14.39    2.30
   1 -16   2   14.82    2.26
  -2 -16  -2    2.29    1.41
  -2  16  -2    1.85    1.43
  -3 -16  -2    0.47    1.21
  -3  16  -2    0.19    1.01
   3 -16   2    2.69    1.52
  -3  16  -2    0.41    1.47
  -3  17   2   -0.44    1.24
  -3 -17   2    3.08    1.49
  -3  17   2    1.87    1.40
  -2 -17   2    1.66    1.30
  -2  17   2   -0.23    1.24
  -1  17   2    0.58    1.18
  -1 -17   2    0.63    1.19
  -1 -17   2   -0.19    1.17
   0  17   2   26.95    2.97
   0 -17  -2   17.17    2.52
   0  17  -2   20.08    2.71
   0 -17   2   27.15    2.88
  -1 -17  -2    1.95    1.36
   1 -17   2    1.84    1.42
  -1  17  -2    1.35    1.42
  -2 -17  -2    4.04    1.69
  -2  17  -2    8.25    2.15
   3 -17   2   17.80    2.71
  -3  17  -2   17.19    2.43
  -3 -17  -2   16.48    2.66
  -3  17  -2   16.82    2.80
  -2  18   2    1.45    1.53
  -2 -18   2   -0.37    1.25
  -2 -18   2    1.07    1.31
  -1 -18   2   -0.39    1.19
  -1 -18   2   -0.23    1.21
  -1  18   2    2.04    1.56
   0 -18  -2   10.62    2.21
   0  18   2   11.15    2.31
   0 -18   2    9.05    2.08
   1 -18   2    3.82    1.71
  -1  18  -2    1.46    1.62
  -1 -18  -2    3.41    1.76
  -2  18  -2    2.34    1.66
   2 -18   2    0.14    1.24
  -2 -18  -2    2.76    1.54
  -1 -19   2    2.05    1.59
  -1  19   2    0.12    1.59
  -1 -19   2   -0.20    1.37
   0 -19   2    1.96    1.55
   0 -19  -2    0.82    1.41
  -1  19  -2    1.94    1.68
  -1 -19  -2    4.85    1.85
  -6   0   3    2.62    1.36
   6   0  -3    1.72    1.33
   5   0  -3   -0.29    0.86
  -5   0   3   -0.06    0.92
   4   0  -3    0.68    0.76
  -4   0   3   -1.13    0.80
  -3   0   3   -0.37    0.67
  -2   0   3   -0.27    0.19
  -2   0   3   -1.03    0.37
  -2   0   3    0.14    0.22
  -1   0   3   -0.56    0.19
  -1   0   3   -0.21    0.22
  -1   0   3    0.21    0.30
   1   0  -3    0.57    0.26
   1   0  -3   -0.07    0.24
   0   0  -3   -0.58    0.17
   0   0   3   -1.00    0.20
   0   0   3   -0.50    0.30
   0   0  -3   -0.69    0.27
   0   0  -3    0.08    0.36
   0   0  -3   -0.23    0.30
   0   0   3   -0.58    0.17
   0   0   3    0.71    0.41
  -1   0  -3    0.42    0.39
  -1   0  -3    0.00    0.14
  -1   0  -3    0.05    0.30
   1   0   3    1.48    0.46
   1   0   3   -0.16    0.29
   1   0   3   -0.34    0.37
   2   0   3   -0.75    0.43
  -2   0  -3    0.33    0.41
  -2   0  -3    0.35    0.48
  -2   0  -3    0.09    0.30
   2   0   3   -0.10    0.37
   3   0   3   -0.21    0.63
  -3   0  -3   -0.24    0.44
   3   0   3   -0.01    0.47
  -3   0  -3    0.01    0.52
  -3   0  -3   -0.03    0.55
  -4   0  -3   -0.67    0.80
  -4   0  -3    0.61    0.95
   4   0   3    1.54    1.10
  -5   0  -3    0.34    0.91
  -5   0  -3    0.63    1.05
   5   0   3    1.36    1.16
   6   0   3    1.87    1.38
  -6   0  -3    1.65    1.24
  -6   1   3    4.04    1.60
   6  -1  -3    5.29    1.74
  -6  -1   3    1.06    1.20
   5  -1  -3   23.23    2.25
  -5   1   3   19.55    2.33
   5   1  -3   21.16    2.06
  -5  -1   3   21.98    2.34
  -4   1   3   65.87    2.32
  -4   1   3   64.64    3.55
  -4   1   3   67.16    2.30
   4   1  -3   63.03    3.06
  -4  -1   3   69.67    3.57
  -3   1   3  251.56    8.48
  -3   1   3  268.18    7.62
  -3  -1   3  257.82    8.49
  -3   1   3  257.92    7.62
  -2  -1   3  915.14   25.35
  -2   1   3  856.30   25.12
  -2  -1   3  867.27   25.36
  -2  -1   3  882.59   24.66
  -2   1   3  911.25   25.15
  -1  -1   3    5.08    0.49
   1   1  -3    4.88    0.48
   1  -1  -3    5.53    0.50
  -1   1   3    5.29    0.49
   1   1  -3    5.25    0.47
  -1  -1   3    4.85    0.57
   1  -1  -3    4.61    0.44
   1   1  -3    4.52    0.43
  -1  -1   3    5.97    0.53
  -1   1   3    5.31    0.61
   0   1  -3 1919.24   55.75
   0   1   3 1960.38   54.70
   0   1   3 1908.67   55.65
   0  -1  -3 1990.89   54.61
   0  -1  -3 1999.43   55.59
   0   1  -3 2057.91   54.61
   0  -1   3 1915.23   55.65
   0  -1   3 2019.90   55.74
   0  -1   3 1989.34   54.67
   0   1   3 2000.69   53.40
   0  -1  -3 1889.28   55.73
   0   1  -3 2089.29   55.65
   0  -1  -3 2002.76   53.19
   0   1   3 2041.50   55.77
  -1   1  -3  205.80    5.78
   1   1   3  210.63    6.62
   1   1   3  202.39    6.39
  -1   1  -3  205.30    6.50
  -1  -1  -3  209.91    6.48
  -1  -1  -3  199.95    6.61
  -1   1  -3  192.40    6.57
   1   1   3  207.73    6.49
   1   1   3  210.80    5.75
   1  -1   3  200.33    6.44
   1  -1   3  213.04    6.65
  -2   1  -3    1.41    0.54
  -2  -1  -3    1.13    0.48
  -2   1  -3    1.31    0.42
   2  -1   3    1.11    0.50
   2  -1   3    0.79    0.57
   2   1   3    1.05    0.62
  -2  -1  -3    1.76    0.40
  -2   1  -3    1.12    0.51
  -2  -1  -3    1.05    0.57
   2   1   3    1.38    0.52
   3   1   3   14.81    1.53
  -3  -1  -3   17.69    1.43
  -3  -1  -3   15.03    1.23
   3  -1   3   16.10    1.32
   3  -1   3   16.28    1.63
  -3  -1  -3   16.86    1.50
  -3   1  -3   15.37    1.29
  -3   1  -3   15.23    1.44
  -3   1  -3   17.43    1.39
   3   1   3   14.92    1.26
   4  -1   3   48.18    3.07
  -4   1  -3   43.65    2.61
  -4   1  -3   53.03    3.03
   4   1   3   47.04    2.94
  -4  -1  -3   51.88    2.71
  -4  -1  -3   55.88    3.07
   5  -1   3   20.90    2.49
   5   1   3   23.52    2.43
  -5   1  -3   22.33    2.16
  -5   1  -3   22.06    2.10
  -5  -1  -3   21.77    2.19
   6   1   3    5.87    1.77
   6  -1   3    5.27    1.80
  -6   1  -3    6.72    1.65
  -6  -1  -3    5.23    1.47
  -6   1  -3    4.02    1.53
  -6   2   3    3.48    1.42
   6  -2  -3    2.57    1.46
  -5   2   3   35.26    2.87
   5  -2  -3   35.92    2.67
  -5   2   3   30.23    1.61
  -5   2   3   30.56    1.59
   5   2  -3   33.97    2.36
  -5  -2   3   27.75    2.67
  -4   2   3    7.84    0.76
   4   2  -3    7.56    1.13
  -4  -2   3    5.48    1.26
  -4   2   3    7.54    0.76
  -4   2   3    7.57    1.44
  -3   2   3   57.26    2.98
  -3  -2   3   58.32    2.97
  -3   2   3   61.15    2.20
  -3   2   3   58.58    2.17
  -2   2   3  135.19    4.22
  -2   2   3  131.24    4.18
  -2  -2   3  134.70    4.11
  -2  -2   3  131.29    4.63
  -2  -2   3  132.49    4.06
  -2   2   3  128.53    4.64
   1   2  -3  370.35   10.65
  -1   2   3  365.79   10.44
   1   2  -3  362.50   10.56
  -1  -2   3  354.61   10.63
   1  -2  -3  371.40   10.71
   1   2  -3  371.33   10.32
  -1   2   3  360.07   10.70
   0   2   3 1788.39   47.63
   0  -2   3 1843.93   50.00
   0  -2   3 1705.80   49.87
   0   2  -3 1801.03   48.89
   0   2   3 1729.94   49.89
   0   2   3 1688.61   48.96
   0  -2  -3 1805.93   49.84
   0  -2  -3 1743.95   49.99
   0   2  -3 1815.38   49.82
   0   2  -3 1778.92   50.00
   0  -2  -3 1768.33   48.95
   0  -2   3 1781.19   48.94
   0   2   3 1821.21   50.00
   1  -2   3  320.79    9.66
   1   2   3  320.12    9.77
   1   2   3  330.17    8.87
  -1   2  -3  310.40    9.92
  -1  -2  -3  338.65    9.83
  -1  -2  -3  315.74    9.90
   1  -2   3  315.31    9.77
  -1   2  -3  339.71    9.85
   1   2   3  311.30    9.56
   2  -2   3    0.05    0.54
  -2   2  -3   -0.27    0.39
   2  -2   3    0.30    0.44
  -2  -2  -3    1.40    0.50
   2   2   3    1.13    0.50
  -2   2  -3    1.31    0.55
   2   2   3    0.40    0.55
  -2   2  -3    1.06    0.44
  -2  -2  -3    0.12    0.45
   3   2   3    1.25    0.62
   3   2   3    1.33    0.81
  -3   2  -3    1.78    0.75
   3  -2   3    1.56    0.65
   3  -2   3    2.99    0.93
  -3   2  -3    2.09    0.72
  -3   2  -3    1.82    0.66
  -3  -2  -3    1.54    0.74
  -3  -2  -3    2.53    0.72
   4   2   3  104.15    4.61
  -4   2  -3   99.38    4.54
  -4   2  -3  102.77    4.27
   4  -2   3  102.47    4.78
  -4  -2  -3  102.86    4.55
   5  -2   3   11.35    1.96
   5   2   3    5.51    1.55
  -5   2  -3    5.42    1.36
  -5  -2  -3    6.34    1.51
  -5   2  -3    7.13    1.54
   6  -2   3    5.88    1.87
   6   2   3    6.07    1.85
  -6   2  -3    6.82    1.66
  -6  -2  -3    4.40    1.50
  -6   2  -3    4.42    1.49
  -6   3   3    0.22    1.22
  -6   3   3   -0.06    0.65
   6  -3  -3    1.26    1.35
  -5   3   3    1.08    1.07
  -5   3   3    0.13    0.63
   5  -3  -3    0.28    1.14
   5   3  -3    1.17    0.89
  -4  -3   3    0.51    0.33
  -4  -3   3    0.32    0.35
  -4   3   3    0.57    0.53
  -4   3   3    0.83    0.55
   4   3  -3    0.95    0.79
  -4   3   3   -1.06    0.70
  -3   3   3   11.48    0.97
  -3   3   3   13.27    1.51
  -3   3   3   12.08    0.99
  -3  -3   3   12.78    0.81
  -3  -3   3   12.81    0.82
   3   3  -3   12.41    1.06
  -2   3   3    4.99    0.62
  -2  -3   3    5.29    0.60
   2  -3  -3    5.75    0.50
  -2   3   3    5.03    0.63
  -2   3   3    4.71    0.85
  -2  -3   3    3.74    0.52
  -1   3   3  269.87    8.11
   1   3  -3  258.39    7.50
  -1   3   3  259.81    8.02
   1  -3  -3  263.17    8.01
  -1  -3   3  262.61    7.96
  -1   3   3  264.13    7.82
   1   3  -3  269.94    7.96
   0   3   3 1900.77   52.89
   0  -3  -3 1842.15   52.88
   0  -3  -3 1857.01   51.77
   0   3  -3 1930.53   52.75
   0  -3   3 1930.37   52.90
   0   3  -3 1856.89   52.90
   0  -3   3 1813.74   52.77
   0   3  -3 1906.71   51.71
   0  -3  -3 1939.19   52.77
   0   3   3 1833.14   52.80
   0  -3   3 1831.56   51.72
  -1  -3  -3    0.15    0.37
  -1   3  -3   -0.37    0.32
   1   3   3    0.01    0.42
  -1  -3  -3   -0.11    0.37
  -1   3  -3    0.55    0.49
   1  -3   3    0.07    0.42
   1  -3   3    0.18    0.39
   1   3   3    0.08    0.37
   2  -3   3  328.26   10.44
  -2   3  -3  354.32   10.48
  -2  -3  -3  347.11   10.38
   2   3   3  335.41   10.21
  -2  -3  -3  324.36   10.51
   2  -3   3  335.89   10.32
  -2   3  -3  319.18   10.57
  -2   3  -3  321.00    9.64
   2   3   3  338.49   10.29
   3   3   3   24.18    1.65
   3   3   3   26.63    1.89
  -3   3  -3   28.06    1.93
   3  -3   3   26.12    2.03
   3  -3   3   25.64    1.71
  -3  -3  -3   28.46    1.96
  -3   3  -3   23.16    1.76
  -3  -3  -3   29.66    1.88
  -3   3  -3   27.21    1.72
  -4   3  -3    1.71    1.01
   4   3   3    3.01    1.21
  -4   3  -3    1.91    0.99
  -4  -3  -3    1.08    1.09
   4  -3   3    3.57    1.35
  -5   3  -3   11.38    1.85
   5  -3   3   12.97    2.17
  -5  -3  -3   15.58    1.93
   5   3   3   13.87    2.00
  -5   3  -3   13.15    1.77
  -6   3  -3    1.76    1.25
  -6   3  -3    1.96    1.26
  -6  -3  -3    1.88    1.29
   6  -3   3    1.68    1.40
   6   3   3    2.91    1.51
  -6   4   3    2.69    0.87
   6  -4  -3    2.85    1.60
  -6   4   3    1.51    1.28
  -5   4   3   30.61    2.89
  -5  -4   3   33.97    1.51
   5  -4  -3   31.73    2.90
  -5   4   3   32.43    1.97
  -5  -4   3   33.66    1.51
   4   4  -3    2.17    0.79
  -4   4   3    1.82    1.05
  -4   4   3    3.13    0.77
  -4  -4   3    2.65    0.58
  -4  -4   3    3.42    0.55
  -4   4   3    3.81    0.77
  -3   4   3  106.69    3.78
  -3   4   3  100.74    4.35
  -3   4   3  104.54    3.77
  -3  -4   3  104.18    3.50
   3   4  -3  101.46    3.48
  -3  -4   3  100.81    3.50
  -2   4   3  615.45   17.67
   2  -4  -3  619.80   17.70
  -2  -4   3  634.12   17.83
  -2   4   3  577.62   17.93
   2   4  -3  630.37   17.59
  -2  -4   3  608.03   17.78
   2   4  -3  629.46   17.34
  -2   4   3  607.75   17.94
   2  -4  -3  625.61   17.71
  -1  -4   3  474.13   14.86
   1  -4  -3  505.02   14.88
  -1   4   3  532.09   15.04
   1   4  -3  505.15   14.84
  -1  -4   3  511.37   14.86
  -1   4   3  513.84   14.94
  -1   4   3  512.21   14.37
   0  -4  -3  224.51    6.95
   0   4  -3  224.05    6.55
   0  -4   3  211.69    6.91
   0  -4   3  220.18    7.04
   0  -4   3  212.64    6.50
   0   4   3  208.65    6.93
   0  -4  -3  220.17    7.05
   0   4   3  224.93    7.09
   0   4  -3  217.01    7.04
  -1  -4  -3  289.61    8.67
   1   4   3  269.63    8.35
  -1   4  -3  265.18    8.77
   1  -4   3  272.77    8.61
  -1  -4  -3  254.96    8.68
   1  -4   3  283.72    8.50
  -1   4  -3  284.29    8.67
   1   4   3  271.66    8.60
   2  -4   3    0.87    0.68
   2   4   3    2.22    0.75
  -2   4  -3    1.73    0.62
  -2   4  -3    3.74    0.86
  -2   4  -3    2.32    0.57
   2  -4   3    1.85    0.62
  -2  -4  -3    2.64    0.75
  -2  -4  -3    2.35    0.66
   2   4   3    2.62    0.70
  -3  -4  -3  192.76    6.55
  -3   4  -3  184.13    6.54
   3   4   3  185.67    6.28
   3  -4   3  174.92    6.78
  -3   4  -3  183.64    6.17
  -3  -4  -3  174.08    6.63
   3   4   3  190.98    6.50
  -3   4  -3  192.67    6.88
   3  -4   3  185.97    6.34
  -4   4  -3   22.37    2.16
   4  -4   3   23.99    2.52
   4   4   3   27.75    2.18
  -4   4  -3   21.83    1.94
  -4  -4  -3   29.32    2.27
  -5  -4  -3    1.04    1.11
  -5   4  -3    1.02    1.09
   5  -4   3    2.03    1.29
  -5   4  -3    3.76    1.26
   5   4   3    1.70    1.17
  -6   4  -3    2.03    1.35
  -6  -4  -3   -1.97    1.11
   6  -4   3    0.85    1.43
   6   4   3    1.53    1.45
  -6   4  -3   -0.03    1.11
  -6   5   3    0.73    0.85
  -6   5   3    0.82    1.38
   6  -5  -3   -1.43    1.09
  -5   5   3   11.43    1.33
  -5  -5   3   12.29    1.02
  -5   5   3   14.00    2.16
  -4   5   3   15.14    1.37
  -4   5   3   15.39    1.39
  -4  -5   3   14.12    1.12
  -4   5   3   13.49    1.83
   4   5  -3   15.59    1.24
  -4  -5   3   16.07    1.17
  -3  -5   3  171.74    5.52
   3   5  -3  169.51    5.12
  -3   5   3  163.63    6.23
  -3  -5   3  169.78    5.52
  -3   5   3  163.79    5.78
  -3   5   3  177.15    5.84
   2  -5  -3  140.27    4.62
  -2  -5   3  141.97    4.72
  -2  -5   3  133.88    4.65
   2  -5  -3  136.20    4.60
  -2   5   3  142.14    5.02
   2   5  -3  137.31    4.44
  -2   5   3  135.68    4.82
  -1   5   3   93.33    3.37
  -1  -5   3   93.41    3.46
  -1  -5   3   89.19    3.36
   1  -5  -3   87.52    3.40
  -1  -5   3   84.38    3.33
  -1   5   3   96.50    3.58
   1   5  -3   86.47    3.34
  -1   5   3   84.30    3.40
   0   5   3 2126.32   61.86
   0  -5   3 2157.65   61.86
   0   5   3 2276.43   62.03
   0  -5   3 2231.97   60.56
   0   5  -3 2176.43   61.98
   0  -5  -3 2097.37   61.91
   0  -5   3 2308.60   62.01
  -1  -5  -3  631.11   18.04
   1  -5   3  604.70   18.03
  -1  -5  -3  597.97   18.14
   1  -5   3  606.95   17.67
  -1   5  -3  641.94   18.12
   1   5   3  606.22   18.03
   1   5   3  592.77   17.51
  -1   5  -3  587.29   18.17
   2  -5   3    4.49    0.84
  -2  -5  -3    5.40    0.97
  -2   5  -3    2.52    0.84
  -2   5  -3    4.05    0.84
   2   5   3    3.53    0.84
  -2  -5  -3    4.82    0.88
   2   5   3    4.36    0.80
   2  -5   3    3.94    0.96
   3   5   3  146.25    5.38
  -3   5  -3  144.66    5.76
  -3   5  -3  153.25    5.66
   3  -5   3  141.97    5.33
  -3  -5  -3  154.88    5.55
  -3   5  -3  143.64    5.20
   3  -5   3  142.78    5.82
  -3  -5  -3  144.11    5.69
   3   5   3  145.00    5.29
  -4   5  -3    3.17    1.14
   4  -5   3    2.97    1.33
  -4   5  -3    2.88    1.01
  -4  -5  -3    2.85    1.17
   4   5   3    4.58    1.25
   5  -5   3   -0.04    1.18
  -5  -5  -3    1.96    1.24
   5   5   3    0.18    1.01
  -5   5  -3    1.18    1.22
  -5   5  -3    1.69    1.09
  -6  -5  -3   -0.58    1.21
   6  -5   3    2.18    1.58
  -6   5  -3    0.86    1.32
  -6   6   3    0.05    1.16
  -6   6   3    0.84    0.90
  -6  -6   3   -1.70    0.55
   6  -6  -3   -1.44    1.22
  -5  -6   3   29.18    1.71
  -5   6   3   26.91    2.06
  -5   6   3   30.22    2.88
  -4  -6   3    5.14    0.86
  -4   6   3    9.09    1.62
  -4  -6   3    7.09    0.92
  -4   6   3    6.16    1.09
   3  -6  -3   80.90    2.96
  -3   6   3   85.41    3.54
  -3  -6   3   86.58    3.27
  -3   6   3   79.24    3.79
  -3   6   3   78.76    3.47
  -3  -6   3   80.46    3.22
  -2   6   3  946.55   26.38
  -2   6   3  993.57   27.31
  -2   6   3  909.26   27.14
   2   6  -3  950.75   26.80
  -2  -6   3  898.87   26.96
   2  -6  -3  924.12   26.91
  -1  -6   3 2003.59   54.53
  -1   6   3 2057.89   54.68
   1   6  -3 1874.55   54.41
   1  -6  -3 1908.00   54.50
  -1  -6   3 1876.01   54.43
  -1  -6   3 1892.53   54.45
  -1   6   3 1872.55   54.53
   0  -6   3  902.63   24.95
   0  -6  -3  833.33   24.85
   0  -6   3  867.03   23.93
   0   6  -3  843.07   24.87
   0   6   3  822.32   24.77
   0  -6   3  838.09   24.76
   1  -6   3   -0.79    0.39
   1   6   3   -0.44    0.50
  -1  -6  -3    0.01    0.58
  -1  -6  -3   -0.38    0.52
   1  -6   3   -0.05    0.48
   1   6   3   -0.07    0.47
  -1   6  -3   -0.16    0.56
  -2   6  -3   -0.74    0.53
   2  -6   3    0.47    0.58
   2  -6   3   -0.14    0.60
  -2  -6  -3   -0.32    0.52
  -2  -6  -3   -0.21    0.54
  -2   6  -3   -0.96    0.57
   2   6   3    0.81    0.62
   2   6   3    0.02    0.64
  -3  -6  -3    3.91    0.97
   3  -6   3    2.16    0.84
   3  -6   3    1.98    0.98
  -3   6  -3    2.88    0.95
  -3   6  -3    0.08    0.77
  -3   6  -3    3.06    0.89
   3   6   3    3.37    1.01
   3   6   3    1.47    0.80
  -3  -6  -3    1.27    0.87
  -4   6  -3    0.66    0.83
  -4   6  -3    2.85    1.15
   4   6   3    1.14    1.02
   4  -6   3    0.76    1.16
  -4  -6  -3    2.56    1.12
   5   6   3   39.49    2.84
   5  -6   3   37.17    3.48
  -5  -6  -3   40.51    3.03
  -5   6  -3   38.19    2.82
  -5   6  -3   42.49    3.19
  -5  -7   3    6.32    1.03
  -5   7   3    7.41    1.32
  -5   7   3    7.74    1.84
  -4   7   3    2.60    0.96
  -4   7   3    1.12    0.97
  -4  -7   3    0.75    0.73
  -3  -7   3    9.57    1.12
  -3   7   3   12.04    1.38
  -3   7   3   14.21    1.67
  -3  -7   3   11.28    1.15
   3  -7  -3   13.04    1.10
   2  -7  -3   27.48    1.73
  -2   7   3   24.61    1.85
  -2  -7   3   27.78    1.76
   2   7  -3   25.95    1.63
  -2   7   3   30.60    2.02
  -2   7   3   24.60    1.87
  -2  -7   3   19.01    1.56
  -1  -7   3  976.82   29.19
  -1  -7   3 1017.69   28.11
   1  -7  -3  998.93   29.25
  -1   7   3  992.98   29.33
   1   7  -3 1000.61   29.19
  -1  -7   3 1045.26   29.31
  -1  -7   3  986.46   29.20
  -1   7   3 1049.22   29.44
   0   7  -3    9.73    1.19
   0  -7   3    9.12    1.11
   0  -7  -3    6.90    1.05
   0  -7   3    7.55    0.82
   0   7   3    8.54    1.13
   1  -7   3   21.94    1.53
   1   7   3   20.85    1.62
  -1   7  -3   19.51    1.68
  -1  -7  -3   20.72    1.67
   1  -7   3   20.69    1.59
   2   7   3  180.06    6.12
   2   7   3  182.60    6.48
  -2  -7  -3  178.05    6.67
  -2   7  -3  183.05    6.80
  -2  -7  -3  184.95    6.50
   2  -7   3  183.35    6.61
   2  -7   3  176.66    6.45
  -3  -7  -3   52.23    3.10
   3   7   3   59.50    2.94
   3   7   3   53.28    2.82
  -3   7  -3   55.45    2.85
   3  -7   3   54.35    2.89
  -3   7  -3   58.55    3.32
   3  -7   3   58.28    3.31
   4  -7   3   -0.22    1.10
  -4   7  -3    0.17    0.93
   4   7   3    0.72    0.93
  -4  -7  -3   -0.11    0.87
  -4   7  -3    0.59    0.82
  -5   7  -3    2.28    1.26
   5  -7   3    0.45    1.21
  -5  -7  -3   -1.12    1.13
  -5   7  -3    1.05    1.02
   5   7   3    0.32    1.09
  -5   8   3   -0.56    0.95
  -5  -8   3    2.51    0.91
  -5   8   3    0.91    1.04
  -4  -8   3  102.46    4.16
  -4   8   3  100.66    4.99
  -4   8   3  101.45    4.55
  -3   8   3    7.10    1.27
  -3  -8   3    9.03    1.18
  -3  -8   3    6.61    1.08
  -3   8   3    8.44    1.49
  -2   8   3    5.14    1.01
   2   8  -3    4.79    0.89
  -2  -8   3    6.51    1.01
  -2  -8   3    4.03    0.95
   2  -8  -3    4.67    0.90
  -2   8   3    3.96    0.99
  -2   8   3    4.83    1.07
  -1   8   3   87.71    3.85
  -1   8   3   84.97    3.72
  -1  -8   3   83.83    3.72
  -1  -8   3   84.01    2.69
   1   8  -3   82.82    3.64
  -1  -8   3   83.37    3.63
   1  -8  -3   85.34    3.74
  -1  -8   3   82.57    3.62
   0  -8  -3  464.58   14.30
   0  -8   3  461.18   13.38
   0   8  -3  455.24   14.29
   0   8   3  448.43   14.23
   0  -8   3  456.07   14.21
  -1  -8  -3    7.22    1.18
   1   8   3    8.54    1.18
   1  -8   3    8.82    1.21
  -1   8  -3    6.16    1.17
   1  -8   3   10.90    1.23
   2  -8   3    7.56    1.25
   2   8   3    7.68    1.15
  -2  -8  -3    4.64    1.09
  -2   8  -3    6.94    1.24
   2  -8   3    5.12    1.12
   2   8   3    6.78    1.02
   3   8   3    4.09    1.02
  -3   8  -3    4.15    1.03
  -3  -8  -3    3.88    1.16
   3  -8   3    3.11    1.20
   3  -8   3    3.61    1.05
  -3   8  -3    2.50    1.04
  -4  -8  -3    4.61    1.41
  -4   8  -3    3.74    1.35
   4  -8   3    3.09    1.46
  -4   8  -3    3.14    1.09
   4   8   3    6.82    1.28
   5  -8   3   13.81    2.49
  -5   8  -3   15.92    2.04
  -5  -8  -3   13.93    2.04
  -5   8  -3   12.59    2.10
  -5   9   3    0.28    1.08
  -5  -9   3    1.54    0.93
  -5   9   3   -0.57    0.90
  -4   9   3    1.21    1.13
  -4  -9   3    3.12    1.05
  -4   9   3    2.30    1.05
  -3   9   3   15.86    1.89
  -3  -9   3   13.62    1.52
  -3   9   3   14.00    1.67
  -2   9   3   52.31    2.99
  -2   9   3   54.57    2.92
  -2  -9   3   53.38    2.86
   2   9  -3   49.46    2.66
  -2  -9   3   50.17    2.76
   2  -9  -3   56.94    2.84
  -2   9   3   56.80    3.13
   1   9  -3    4.02    1.04
  -1   9   3    7.12    1.18
  -1  -9   3    3.67    0.50
  -1  -9   3    4.89    1.06
   1  -9  -3    6.25    1.15
  -1  -9   3    4.91    1.08
  -1  -9   3    4.91    1.05
   0  -9   3  183.67    6.61
   0  -9   3  174.03    5.82
   0   9  -3  176.64    6.61
   0   9   3  178.61    6.59
   0  -9  -3  175.11    6.56
  -1   9  -3   -0.10    0.68
   1   9   3   -0.23    0.73
   1  -9   3   -0.18    0.66
   1  -9   3   -0.01    0.65
  -1  -9  -3   -0.13    0.70
   2  -9   3   54.48    2.98
  -2   9  -3   49.72    3.12
   2   9   3   54.72    2.92
   2  -9   3   56.34    3.05
  -2  -9  -3   47.85    2.94
  -3   9  -3   57.60    3.47
   3  -9   3   46.26    3.13
   3   9   3   53.00    2.73
  -3  -9  -3   45.03    3.01
  -3   9  -3   45.71    2.71
  -4  -9  -3    7.52    1.61
   4   9   3    5.33    1.30
  -4   9  -3    8.11    1.47
   4  -9   3    9.63    1.92
  -4   9  -3    4.32    1.44
   5  -9   3   -0.23    1.30
  -5   9  -3    0.91    1.02
  -5   9  -3    2.71    1.49
  -5  -9  -3    1.42    1.24
  -5 -10   3    6.55    1.36
  -5  10   3    4.25    1.56
  -5  10   3    4.45    1.48
  -4  10   3    0.32    1.01
  -4 -10   3    2.44    1.03
  -4  10   3    0.89    1.06
  -3 -10   3   -0.23    0.89
  -3  10   3   -0.33    0.88
  -3  10   3   -0.02    0.85
  -2  10   3   70.40    3.56
   2  10  -3   67.90    3.33
  -2  10   3   76.12    3.80
   2 -10  -3   71.24    3.49
  -2 -10   3   71.04    3.51
  -2 -10   3   76.67    3.67
  -1  10   3   20.05    1.93
   1 -10  -3   24.95    2.02
  -1 -10   3   17.97    1.76
  -1 -10   3   22.50    1.14
  -1 -10   3   22.51    1.90
   1  10  -3   22.34    1.92
   0 -10   3   46.17    2.75
   0 -10  -3   43.55    2.77
   0  10  -3   48.84    2.88
   0  10   3   42.62    2.75
  -1 -10  -3    5.75    1.25
   1 -10   3    4.33    1.15
   1  10   3    6.17    1.25
   1 -10   3    3.82    1.04
  -1  10  -3    3.59    1.11
   2 -10   3   23.76    2.12
  -2  10  -3   24.12    2.31
  -2 -10  -3   28.86    2.35
   2  10   3   21.18    1.95
   2 -10   3   25.63    2.09
  -3  10  -3    2.05    0.99
  -3  10  -3    2.56    1.27
  -3 -10  -3    3.66    1.21
   3 -10   3    5.67    1.60
   4 -10   3    2.42    1.35
  -4 -10  -3    3.68    1.40
   4  10   3    3.20    1.16
  -4  10  -3    3.39    1.20
  -4  10  -3    2.32    1.36
  -5 -10  -3    0.93    1.30
   5 -10   3    1.32    1.47
  -5  10  -3    1.73    1.23
  -5  10  -3    3.38    1.60
  -5  11   3    1.77    1.24
  -5 -11   3    1.37    1.10
  -5  11   3    0.28    1.16
  -4  11   3    3.59    1.43
  -4  11   3    5.78    1.52
  -4 -11   3    4.92    1.28
  -3  11   3   37.46    2.78
  -3  11   3   30.90    2.59
  -3 -11   3   37.90    2.59
   2 -11  -3   10.89    1.51
  -2  11   3   12.09    1.69
  -2 -11   3    9.92    1.47
  -2  11   3    8.97    1.47
  -1  11   3    9.94    1.52
  -1 -11   3   10.63    1.49
  -1 -11   3   11.27    1.52
  -1 -11   3   12.34    0.92
   1 -11  -3   11.54    1.59
   1  11  -3    9.09    1.43
   0  11   3   11.24    1.58
   0 -11  -3   10.99    1.61
   0  11  -3   13.27    1.70
   0 -11   3    9.49    1.46
   1 -11   3  112.78    4.59
   1 -11   3  105.84    4.90
   1  11   3  108.23    4.91
  -1  11  -3  111.36    5.13
  -1 -11  -3  108.99    5.02
   2 -11   3    0.33    0.93
  -2 -11  -3    1.64    0.97
   2  11   3    0.79    0.98
   2 -11   3    0.53    0.87
  -2  11  -3    0.16    0.93
  -3 -11  -3    0.47    0.96
  -3  11  -3    2.85    1.37
  -3  11  -3    0.90    0.90
   3 -11   3    1.05    1.13
  -4  11  -3    2.84    1.26
   4 -11   3    7.20    1.88
  -4  11  -3    8.82    1.92
  -4 -11  -3    7.17    1.70
   5 -11   3   -1.91    1.17
  -5  11  -3   -2.35    1.05
  -5  11  -3    0.68    1.40
  -5 -11  -3   -1.49    1.16
  -5  12   3    0.72    1.41
  -5 -12   3    1.03    1.22
  -5  12   3    0.67    1.36
  -4 -12   3   35.13    2.75
  -4  12   3   35.60    3.20
  -4  12   3   39.20    3.16
  -3  12   3    5.38    1.42
  -3  12   3   -0.29    0.89
  -3 -12   3    1.97    1.10
  -2  12   3   -0.74    0.76
  -2  12   3    1.05    1.01
   2 -12  -3   -0.65    0.86
   2 -12  -3   -0.66    0.91
  -2 -12   3   -0.61    0.78
  -1 -12   3   -0.03    0.47
  -1 -12   3    0.99    0.90
   1 -12  -3    1.36    1.00
   1  12  -3    1.20    1.05
  -1 -12   3    0.67    0.80
  -1  12   3   -0.76    0.81
   0 -12   3  134.91    5.95
   0 -12  -3  151.78    6.26
   0  12  -3  145.15    6.19
   0  12   3  147.73    6.17
   1 -12   3  100.07    4.80
   1  12   3   88.52    4.61
  -1 -12  -3   99.55    4.80
  -1  12  -3   99.75    4.96
   2  12   3    6.19    1.45
   2 -12   3    7.63    1.53
  -2  12  -3    5.85    1.56
   2 -12   3   10.43    1.71
  -2 -12  -3    6.76    1.57
  -3 -12  -3   -1.17    0.87
  -3  12  -3    1.53    1.23
  -3  12  -3    0.39    0.89
   3 -12   3    1.25    1.14
  -4 -12  -3    2.99    1.52
  -4  12  -3    3.07    1.26
   4 -12   3    3.59    1.51
  -4  12  -3    2.14    1.32
  -4  13   3   -1.15    0.99
  -4 -13   3    0.40    1.16
  -4  13   3   -0.66    1.02
  -3  13   3    2.26    1.14
  -3 -13   3    3.75    1.23
  -3  13   3    6.72    1.65
  -2 -13   3    3.79    1.21
  -2  13   3    0.83    1.08
  -1 -13   3    1.38    0.62
  -1  13   3    2.14    1.08
   1  13  -3   -0.14    1.05
  -1 -13   3   -0.64    0.89
   1 -13  -3    1.20    1.04
  -1 -13   3    2.02    1.11
   0 -13  -3   45.14    3.25
   0 -13   3   40.65    2.96
   0  13   3   48.03    3.21
   0  13  -3   36.93    2.98
  -1 -13  -3    4.26    1.41
   1  13   3    5.13    1.47
   1 -13   3    4.70    1.39
  -1  13  -3    3.85    1.40
  -2  13  -3    2.00    1.27
   2 -13   3    2.52    1.33
   2 -13   3    3.47    1.23
  -2 -13  -3    2.87    1.24
  -3  13  -3    1.41    1.24
  -3 -13  -3   -0.46    1.15
  -3  13  -3    1.07    0.94
   3 -13   3   -1.89    0.95
  -4  13  -3    1.02    1.35
  -4  13  -3   -0.87    0.87
   4 -13   3   -0.69    1.07
  -4 -13  -3    1.42    1.31
  -4 -14   3    0.11    1.20
  -4  14   3   -1.07    1.12
  -4  14   3    1.79    1.38
  -3  14   3    5.41    1.51
  -3  14   3    3.01    1.41
  -3 -14   3    1.64    1.16
  -2 -14   3    1.83    1.13
  -2  14   3    2.60    1.31
  -2 -14   3    4.27    1.36
   1  14  -3   17.44    2.17
  -1  14   3   16.96    2.23
  -1 -14   3   19.49    2.18
   1 -14  -3   18.99    2.22
  -1 -14   3   18.50    2.14
   0  14  -3   19.61    2.40
   0  14   3   21.20    2.40
   0 -14  -3   17.60    2.21
   0 -14   3   15.78    2.07
  -1 -14  -3    4.42    1.55
  -1  14  -3    5.78    1.70
   1 -14   3    6.14    1.39
   1 -14   3    5.88    1.56
   1  14   3    5.53    1.63
   2 -14   3    1.29    1.16
   2 -14   3    0.38    1.15
  -2  14  -3    0.63    1.13
  -2 -14  -3    0.13    1.18
  -3 -14  -3    1.10    1.26
  -3  14  -3    1.15    1.41
   3 -14   3    1.98    1.42
  -4 -14  -3   -0.10    1.18
  -4  14  -3    1.10    1.36
  -4  14  -3   -0.37    1.05
   4 -14   3    0.00    1.13
  -4  15   3    1.23    1.42
  -4 -15   3    4.53    1.54
  -4  15   3   -1.39    1.21
  -3  15   3   -0.44    1.09
  -3 -15   3    1.04    1.05
  -3  15   3   -1.04    0.83
  -2  15   3    2.26    1.25
  -2 -15   3    1.33    1.21
  -2 -15   3    1.16    1.17
  -1 -15   3   21.53    2.37
   1 -15  -3   25.92    2.56
  -1  15   3   23.09    2.60
  -1 -15   3   21.03    2.40
   0 -15   3    1.34    1.15
   0  15  -3    1.58    1.37
   0  15   3    0.11    1.15
   0 -15  -3    1.13    1.21
   1 -15   3   31.57    2.93
  -1 -15  -3   29.51    2.97
  -1  15  -3   30.82    3.05
   1  15   3   37.63    3.24
   1 -15   3   36.75    2.60
   2 -15   3    7.71    1.79
  -2  15  -3   12.01    2.27
  -2 -15  -3   12.23    2.23
  -3  15  -3    1.45    1.49
  -3 -15  -3    0.63    1.33
   3 -15   3    0.93    1.26
  -3 -16   3   -1.05    0.98
  -3  16   3    0.68    1.11
  -3 -16   3   -1.38    1.06
  -3  16   3    2.72    1.49
  -2 -16   3    1.47    1.33
  -2  16   3    2.65    1.44
  -2 -16   3    0.71    1.27
  -1 -16   3    5.67    1.58
  -1  16   3    4.22    1.55
  -1 -16   3    5.61    1.60
   0 -16   3   29.73    2.17
   0 -16   3   26.95    2.81
   0  16  -3   30.47    3.11
   0  16   3   30.24    2.98
   0 -16  -3   27.83    2.81
   1 -16   3   15.15    2.29
   1 -16   3    9.99    1.76
  -1 -16  -3   14.12    2.41
  -1  16  -3   14.40    2.40
  -2 -16  -3    8.90    2.09
  -2  16  -3   13.39    2.45
   2 -16   3   11.54    2.01
   3 -16   3    1.02    1.33
  -3  16  -3    3.70    1.69
  -3 -16  -3    2.41    1.51
  -3 -17   3   -0.12    1.21
  -3  17   3    0.92    1.52
  -3  17   3   -0.93    0.95
  -3 -17   3    0.58    1.36
  -2 -17   3    3.05    1.41
  -2  17   3    3.89    1.62
  -2 -17   3    2.11    1.31
  -1 -17   3    0.94    1.14
  -1 -17   3    1.05    1.19
  -1  17   3   -0.84    1.10
   0 -17   3   10.72    2.10
   0 -17  -3    5.76    1.84
   0  17   3    8.51    2.05
   1 -17   3    9.69    2.16
   1 -17   3   15.05    2.02
  -1 -17  -3   16.00    2.49
  -1  17  -3   10.19    2.33
  -2 -17  -3   10.97    2.41
  -2  17  -3    9.20    2.35
   2 -17   3   11.11    2.04
  -3  17  -3    9.03    2.33
   3 -17   3    6.29    1.95
  -3 -17  -3    8.82    2.10
  -2 -18   3    1.15    1.45
  -2 -18   3    1.57    1.41
  -2  18   3    1.77    1.55
  -1  18   3    2.39    1.58
  -1 -18   3    4.21    1.74
   0  18   3    2.16    1.50
   0 -18  -3    0.12    1.30
   0 -18   3    1.07    1.34
  -1  18  -3    8.24    2.25
  -1 -18  -3    6.42    1.99
   1 -18   3   12.77    1.93
   1 -18   3   11.99    2.27
  -2 -18  -3    4.61    1.91
  -2  18  -3    1.01    1.71
   2 -18   3    8.53    1.89
  -1 -19   3    0.96    1.43
  -1  19   3    0.89    1.58
   0 -19   3    1.16    1.59
  -1 -19  -3   -0.13    1.39
  -6   0   4   -0.51    1.11
  -5   0   4    3.76    1.33
   5   0  -4    1.91    1.02
  -4   0   4   13.30    1.83
  -3   0   4   33.17    2.13
  -3   0   4   29.61    1.18
  -3   0   4   29.49    1.13
  -2   0   4   11.70    0.74
  -2   0   4   12.08    1.14
  -2   0   4   13.91    0.84
   1   0  -4   14.95    0.98
  -1   0   4   15.53    1.05
  -1   0   4   15.87    0.96
   1   0  -4   17.51    1.06
   0   0   4   36.34    1.72
   0   0   4   37.82    1.84
   0   0   4   35.09    1.63
   0   0  -4   37.75    1.71
   0   0  -4   37.10    1.34
   0   0  -4   38.17    1.76
   0   0  -4   36.49    1.80
   1   0   4  751.92   22.38
  -1   0  -4  762.43   22.62
   1   0   4  752.97   21.99
  -1   0  -4  825.87   22.50
   2   0   4  691.03   20.36
  -2   0  -4  708.72   19.08
  -2   0  -4  740.97   20.69
   2   0   4  681.17   20.47
  -2   0  -4  671.87   20.81
  -3   0  -4  342.30    9.81
  -3   0  -4  317.07   10.90
  -3   0  -4  344.41   10.72
   3   0   4  324.71   10.73
   3   0   4  327.63   10.44
  -4   0  -4   17.59    1.66
  -4   0  -4   19.00    2.08
   4   0   4   21.38    2.18
  -5   0  -4   89.31    4.08
   5   0   4   92.43    4.82
  -5   0  -4   85.35    4.59
  -6   0  -4    5.48    1.72
   6   0   4    5.03    1.85
  -6   1   4    1.71    1.32
   6  -1  -4   -0.13    1.12
   5  -1  -4   27.20    2.41
   5   1  -4   29.18    2.25
  -5   1   4   29.67    2.76
  -5  -1   4   23.04    2.47
  -4  -1   4   19.72    2.03
  -4   1   4   21.03    2.12
  -3   1   4   74.53    3.42
  -3  -1   4   69.77    3.38
  -3   1   4   75.31    2.52
  -3   1   4   72.52    2.47
  -2  -1   4    5.02    0.83
  -2  -1   4    5.41    0.52
  -2  -1   4    7.05    0.61
  -2   1   4    6.13    0.56
  -2   1   4    6.26    0.89
  -2   1   4    6.19    0.60
  -1   1   4  831.20   23.14
  -1  -1   4  846.32   23.15
  -1   1   4  823.04   24.02
   1   1  -4  849.94   24.02
   1  -1  -4  854.48   24.05
  -1  -1   4  835.02   24.02
   1   1  -4  858.90   23.52
   0   1  -4  175.22    4.95
   0  -1   4  167.62    5.29
   0  -1  -4  174.47    5.49
   0   1  -4  165.64    5.61
   0   1   4  166.54    5.50
   0   1   4  169.03    4.88
   0   1   4  179.93    5.69
   0   1  -4  171.95    5.31
   0  -1  -4  169.70    4.86
   0  -1   4  164.89    5.49
   0  -1   4  174.68    5.66
   0  -1  -4  160.85    5.58
  -1  -1  -4    2.22    0.61
   1   1   4    3.80    0.73
  -1   1  -4    3.64    0.74
  -1  -1  -4    2.03    0.67
   1  -1   4    2.39    0.63
   1  -1   4    2.94    0.64
   1   1   4    2.07    0.60
  -1   1  -4    3.92    0.72
   2   1   4  275.49    8.85
   2  -1   4  281.28    8.87
  -2  -1  -4  267.47    9.11
   2   1   4  266.22    8.82
  -2  -1  -4  286.92    8.94
  -2   1  -4  266.77    9.11
   2   1   4  279.76    7.83
  -2   1  -4  282.73    7.99
  -2   1  -4  292.17    9.01
  -3  -1  -4    3.20    1.05
   3   1   4    6.60    1.29
   3  -1   4    4.79    1.20
  -3   1  -4    3.64    0.91
  -3  -1  -4    3.68    0.76
  -3   1  -4    5.50    0.86
  -3  -1  -4    3.00    0.95
   3  -1   4    2.86    0.84
  -3   1  -4    5.56    1.16
   3   1   4    2.84    0.90
  -4   1  -4  246.66    8.12
  -4   1  -4  254.43    9.14
  -4  -1  -4  262.08    9.15
   4  -1   4  240.08    8.97
   4   1   4  251.61    8.95
  -5   1  -4    0.08    0.96
   5  -1   4   -0.18    1.07
   5   1   4    1.81    1.17
  -5   1  -4    0.31    1.18
  -5  -1  -4    0.73    1.17
  -6  -1  -4    2.16    1.42
   6  -1   4    0.68    1.45
   6   1   4    3.05    1.71
  -6   1  -4    2.97    1.43
  -6   2   4    6.06    1.82
   6  -2  -4    5.07    1.66
  -5  -2   4    8.28    1.68
   5   2  -4    8.91    1.44
   5  -2  -4    9.85    1.70
  -5   2   4    7.99    1.79
  -4  -2   4    3.81    1.19
  -4   2   4    3.61    0.57
  -4   2   4    2.20    0.54
   4   2  -4    3.08    0.89
  -4   2   4    4.36    1.22
  -3   2   4    1.91    0.47
  -3  -2   4    2.41    0.41
  -3   2   4    1.49    0.46
  -3   2   4    4.13    1.02
  -3  -2   4    2.04    0.83
  -3  -2   4    1.65    0.34
  -2   2   4  222.48    6.82
   2  -2  -4  225.77    6.52
  -2  -2   4  232.86    6.83
  -2   2   4  218.35    7.17
  -2  -2   4  219.84    7.12
  -2  -2   4  218.76    6.72
  -2   2   4  224.57    6.90
   1   2  -4  290.11    8.77
  -1   2   4  283.67    8.90
   1   2  -4  290.73    8.42
  -1   2   4  289.85    8.56
  -1   2   4  292.42    8.82
  -1  -2   4  294.21    8.79
   1  -2  -4  298.31    8.84
   0  -2   4  207.44    6.36
   0  -2   4  200.94    6.66
   0   2  -4  207.34    6.77
   0   2   4  215.96    6.84
   0   2   4  200.37    6.50
   0   2   4  211.34    6.70
   0   2  -4  219.03    6.42
   0   2   4  205.16    5.98
   0  -2  -4  212.83    6.80
   0  -2   4  221.31    6.88
   1  -2   4    9.25    0.95
  -1   2  -4    9.61    1.08
   1  -2   4   11.04    1.03
  -1  -2  -4   10.49    1.08
  -1   2  -4   10.31    1.00
   1   2   4   10.55    0.44
   1   2   4   10.10    0.98
  -1  -2  -4    9.06    0.96
   1   2   4    9.12    0.96
  -2   2  -4   16.21    1.01
   2   2   4   16.11    0.87
  -2  -2  -4   16.60    1.38
   2  -2   4   12.85    1.23
   2   2   4   14.53    1.30
   2   2   4   13.62    1.36
  -2  -2  -4   12.22    1.34
  -2   2  -4   15.93    1.38
  -2   2  -4   12.72    1.37
   2  -2   4   15.36    1.46
   3   2   4   13.55    1.35
  -3   2  -4   11.80    1.45
   3   2   4   12.43    1.55
  -3   2  -4   12.61    1.37
  -3   2  -4   13.34    1.19
   3  -2   4   16.04    1.75
  -3  -2  -4   14.16    1.57
   3  -2   4   14.10    1.35
  -3  -2  -4   10.87    1.35
  -4   2  -4   10.47    1.73
   4  -2   4   10.47    1.80
  -4   2  -4   10.20    1.39
   4   2   4   10.62    1.73
  -4  -2  -4    9.94    1.74
  -5   2  -4   10.03    1.57
   5  -2   4   13.41    2.14
  -5  -2  -4    7.43    1.69
   5   2   4    8.27    1.76
  -5   2  -4    9.16    1.78
   6  -2   4    2.18    1.53
  -6  -2  -4   -0.67    1.22
   6   2   4    2.39    1.40
  -6   2  -4    1.81    1.43
  -6   3   4   -1.08    1.21
   6  -3  -4   -1.34    1.19
  -5   3   4   30.22    2.88
  -5   3   4   35.22    1.77
  -4   3   4   18.29    2.08
  -4   3   4   20.58    1.31
  -4   3   4   19.98    1.30
   4   3  -4   17.60    1.50
  -3   3   4  146.06    4.87
  -3   3   4  154.05    4.93
  -3  -3   4  146.74    4.67
  -3  -3   4  146.81    4.64
  -3   3   4  150.74    5.68
  -2  -3   4    3.99    0.62
  -2   3   4    6.07    0.70
  -2  -3   4    5.76    0.64
   2  -3  -4    6.35    0.58
  -2   3   4    7.35    0.76
  -2   3   4    4.90    0.88
   1  -3  -4 2844.67   79.27
  -1  -3   4 2790.65   79.24
  -1   3   4 2945.77   79.39
   1   3  -4 2816.77   79.23
  -1   3   4 2817.99   75.86
  -1   3   4 2724.29   79.25
   1   3  -4 2875.74   77.65
   0  -3   4 1294.97   36.73
   0   3   4 1255.16   37.61
   0   3   4 1375.83   37.85
   0   3  -4 1333.94   37.80
   0   3   4 1327.18   35.67
   0  -3   4 1379.22   37.85
   0   3  -4 1364.08   36.78
   0  -3   4 1294.74   37.64
   0  -3  -4 1299.59   37.77
  -1  -3  -4   19.88    1.41
  -1   3  -4   20.98    1.48
   1  -3   4   22.63    1.45
  -1   3  -4   21.02    1.54
  -1  -3  -4   22.43    1.58
   1   3   4   19.64    1.38
   1  -3   4   20.49    1.42
   2   3   4   96.45    3.74
   2   3   4   89.51    3.66
   2  -3   4   90.58    3.80
  -2   3  -4   91.32    3.81
  -2  -3  -4   92.55    3.93
  -2   3  -4   90.48    3.17
  -2  -3  -4   95.68    3.80
   2  -3   4   85.37    3.65
  -2   3  -4   86.36    3.87
   3  -3   4   17.35    1.81
  -3   3  -4   14.24    1.53
  -3   3  -4   14.71    1.24
   3  -3   4   15.26    1.39
  -3   3  -4   13.07    1.58
  -3  -3  -4   13.79    1.41
  -3  -3  -4   12.66    1.52
   3   3   4   16.01    1.43
   3   3   4   15.69    1.67
   4  -3   4  226.12    8.37
  -4   3  -4  210.81    7.37
  -4   3  -4  220.08    8.22
  -4  -3  -4  220.33    8.22
   4   3   4  217.51    7.95
   5  -3   4   30.68    2.99
  -5  -3  -4   27.69    2.65
  -5   3  -4   30.65    2.72
   5   3   4   30.32    2.71
  -5   3  -4   29.32    2.30
  -6  -3  -4    1.56    1.35
   6   3   4    2.52    1.66
  -6   3  -4    2.82    1.54
   6  -3   4    1.69    1.40
  -6   4   4   -0.07    1.17
   6  -4  -4   -0.06    1.25
  -6   4   4    0.44    0.70
  -5   4   4   26.93    2.76
  -5   4   4   27.90    1.76
  -4   4   4   28.94    1.70
  -4  -4   4   25.24    1.29
  -4  -4   4   27.01    1.31
   4   4  -4   26.97    1.68
  -4   4   4   27.55    2.54
  -4   4   4   28.66    1.71
  -3  -4   4  135.42    4.45
  -3   4   4  132.58    4.67
  -3   4   4  139.98    4.77
   3   4  -4  136.22    4.35
  -3  -4   4  133.36    4.47
  -3   4   4  140.45    5.41
  -2   4   4  485.66   14.46
   2   4  -4  491.42   14.01
  -2  -4   4  483.90   14.31
  -2  -4   4  503.62   14.41
  -2   4   4  473.82   14.30
   2   4  -4  488.60   13.66
   2  -4  -4  488.50   14.21
  -1  -4   4   19.07    1.30
  -1   4   4   20.95    1.45
   1  -4  -4   22.59    1.43
  -1  -4   4   20.58    1.42
  -1  -4   4   21.01    0.92
   1   4  -4   19.76    0.95
  -1   4   4   22.39    1.35
   1   4  -4   19.73    1.32
  -1   4   4   21.36    1.41
   0   4   4  102.24    3.78
   0   4  -4   89.82    3.64
   0  -4   4   87.50    3.13
   0  -4  -4   89.66    3.62
   0   4  -4   97.03    3.25
   0  -4   4   89.15    3.52
   0  -4   4   94.49    3.69
   0   4   4   88.68    3.51
  -1   4  -4   15.85    1.44
   1  -4   4   19.37    1.38
   1   4   4   18.16    1.43
   1   4   4   20.50    1.44
  -1  -4  -4   17.04    1.50
  -1  -4  -4   17.60    1.40
   1  -4   4   17.80    1.38
  -2   4  -4  572.89   16.34
  -2   4  -4  620.60   17.68
  -2   4  -4  564.99   17.81
  -2  -4  -4  569.69   17.75
   2   4   4  581.41   17.48
   2  -4   4  566.10   17.40
   2  -4   4  580.56   17.51
  -2  -4  -4  600.71   17.57
   2   4   4  591.92   17.20
   3  -4   4   -0.79    0.58
  -3   4  -4    2.19    0.79
  -3  -4  -4    1.60    0.85
  -3   4  -4    0.98    0.65
   3  -4   4    0.91    0.89
   3   4   4    0.15    0.85
  -3   4  -4    0.79    0.76
   3   4   4    0.53    0.71
  -3  -4  -4   -0.04    0.73
  -4   4  -4   11.07    1.48
   4  -4   4   10.41    1.90
  -4   4  -4   10.38    1.69
   4   4   4   13.37    1.79
  -4  -4  -4   10.32    1.74
  -5   4  -4   21.84    2.06
   5   4   4   18.17    2.23
  -5   4  -4   17.04    2.21
  -5  -4  -4   17.19    2.20
   5  -4   4   21.15    2.64
  -6   5   4    0.73    0.84
   6  -5  -4    1.49    1.20
  -6   5   4   -0.34    1.08
  -5   5   4    0.33    0.74
  -5  -5   4    1.11    0.50
  -5   5   4    1.63    1.19
  -4  -5   4   12.01    1.02
  -4   5   4   14.90    1.99
  -4   5   4   15.15    1.36
   4   5  -4   13.55    1.13
  -4  -5   4   14.07    1.11
  -4  -5   4   16.42    1.18
  -3   5   4    0.55    0.62
   3   5  -4    0.24    0.38
  -3   5   4   -0.01    0.71
  -3   5   4    0.86    0.64
  -3  -5   4    0.36    0.59
  -3  -5   4    0.48    0.54
  -3  -5   4    0.57    0.57
  -2   5   4  685.20   20.13
  -2  -5   4  694.57   20.03
   2   5  -4  670.23   19.65
  -2   5   4  687.52   19.68
   2  -5  -4  682.91   19.86
  -2  -5   4  696.57   19.98
  -1  -5   4  252.74    8.39
  -1  -5   4  286.19    8.60
  -1  -5   4  266.71    7.61
  -1   5   4  267.33    8.12
  -1   5   4  254.66    8.46
   1  -5  -4  267.74    8.49
  -1   5   4  273.67    8.63
   1   5  -4  262.41    8.42
   0   5   4  194.51    6.63
   0  -5  -4  196.76    6.74
   0  -5   4  200.00    6.12
   0  -5   4  187.24    6.57
   0  -5   4  211.80    6.87
   0   5   4  206.66    6.84
   0   5  -4  189.69    6.69
   1  -5   4 1004.33   28.74
   1   5   4 1021.15   28.73
   1   5   4 1038.83   29.42
  -1  -5  -4  997.91   29.52
   1  -5   4  991.94   29.35
  -1   5  -4 1021.90   29.61
  -2   5  -4  182.72    6.72
  -2  -5  -4  174.42    6.60
   2  -5   4  177.36    6.44
   2   5   4  180.19    6.37
   2   5   4  178.13    6.22
   2  -5   4  184.52    6.44
  -2  -5  -4  186.36    6.49
   3   5   4    9.33    1.25
  -3  -5  -4   10.09    1.36
   3  -5   4    9.42    1.57
  -3  -5  -4    8.83    1.40
   3  -5   4    7.69    1.19
  -3   5  -4    7.34    1.42
  -3   5  -4    8.06    1.10
  -3   5  -4   11.90    1.46
   3   5   4    8.55    1.38
  -4   5  -4    0.09    0.78
   4   5   4   -0.14    1.02
  -4   5  -4    0.42    0.95
   4  -5   4    0.18    1.02
  -4  -5  -4   -0.28    0.98
  -5   5  -4    6.73    1.72
  -5  -5  -4    8.79    1.82
   5   5   4    5.00    1.54
   5  -5   4    5.09    1.78
  -5   5  -4    6.74    1.46
  -5  -6   4    1.54    0.65
  -5   6   4    1.11    0.87
  -5   6   4   -1.03    1.03
  -4   6   4    0.34    0.96
  -4  -6   4    0.78    0.62
  -4  -6   4    0.65    0.58
  -4   6   4   -1.23    0.67
  -3   6   4   -1.12    0.62
  -3  -6   4    1.11    0.68
  -3  -6   4   -0.16    0.58
  -3   6   4    0.89    0.72
  -3  -6   4   -0.03    0.61
  -3   6   4    0.55    0.86
   2  -6  -4  319.92   10.16
  -2   6   4  331.55   10.45
   2   6  -4  335.66   10.02
  -2   6   4  336.70   10.54
  -2  -6   4  321.13   10.22
  -2  -6   4  330.97   10.26
  -2   6   4  339.32   10.38
  -1  -6   4   23.80    1.80
  -1  -6   4   23.78    0.95
  -1   6   4   23.46    1.69
  -1   6   4   30.33    1.90
  -1  -6   4   19.86    1.63
   1  -6  -4   23.10    1.59
  -1   6   4   22.81    1.56
   1   6  -4   23.10    1.67
   0  -6   4    0.08    0.59
   0  -6  -4    0.56    0.57
   0  -6   4    1.39    0.49
   0   6   4    0.69    0.58
   0   6  -4    0.33    0.61
   0  -6   4    0.50    0.55
   1   6   4   35.26    2.10
   1  -6   4   35.45    2.12
  -1  -6  -4   29.55    2.06
   1   6   4   34.95    2.01
   1  -6   4   35.35    1.99
  -1   6  -4   29.80    2.12
  -2   6  -4    4.90    1.10
   2  -6   4    5.83    1.17
   2   6   4    5.09    1.09
  -2  -6  -4    4.08    0.98
   2  -6   4    5.23    1.03
   2   6   4    3.85    0.90
  -2  -6  -4    2.98    0.90
   3  -6   4   27.36    2.00
   3   6   4   25.57    2.00
   3  -6   4   24.78    2.27
   3   6   4   24.93    2.08
  -3   6  -4   26.30    2.29
  -3  -6  -4   22.39    2.12
  -3   6  -4   26.11    1.79
  -4   6  -4    1.21    1.06
  -4  -6  -4   -0.40    1.01
  -4   6  -4    0.79    0.85
   4  -6   4    0.18    1.10
   4   6   4   -0.82    0.93
  -5   6  -4   -0.25    1.09
   5  -6   4    0.71    1.40
  -5   6  -4    1.04    1.04
   5   6   4    0.23    1.18
  -5  -6  -4   -0.32    1.20
  -5   7   4    0.36    1.20
  -5  -7   4    1.12    0.74
  -5  -7   4    0.65    0.70
  -5   7   4    0.58    0.90
  -4  -7   4    1.31    0.74
  -4   7   4    1.63    1.07
  -4   7   4    1.83    0.98
  -3  -7   4  382.73   12.15
  -3  -7   4  380.84   12.14
  -3   7   4  397.36   12.52
  -3   7   4  403.68   12.68
  -3  -7   4  416.05   12.28
  -2   7   4    5.75    1.13
   2  -7  -4    2.66    0.80
  -2  -7   4    5.61    0.94
  -2   7   4    4.48    0.92
  -2  -7   4    3.41    0.86
   2   7  -4    3.87    0.81
  -2   7   4    5.57    1.00
  -2  -7   4    2.70    0.75
  -1   7   4  633.08   18.14
  -1   7   4  682.29   19.34
  -1  -7   4  606.79   17.73
  -1   7   4  619.84   19.06
  -1  -7   4  669.81   19.16
   1  -7  -4  618.02   18.99
   1   7  -4  620.80   18.95
  -1  -7   4  640.51   19.00
   0   7  -4  215.06    7.40
   0  -7  -4  203.50    7.31
   0   7   4  204.68    7.25
   0  -7   4  210.05    7.25
   0  -7   4  219.39    6.62
  -1   7  -4  116.92    4.98
  -1  -7  -4  128.76    5.03
   1   7   4  119.49    4.81
   1  -7   4  119.16    4.55
   1  -7   4  126.46    4.88
   2  -7   4   43.80    2.63
   2  -7   4   48.87    2.71
   2   7   4   46.07    2.44
   2   7   4   44.77    2.55
  -2   7  -4   42.00    2.75
  -2  -7  -4   43.68    2.73
   3  -7   4   10.98    1.76
   3   7   4   15.16    1.59
   3   7   4   13.28    1.60
  -3  -7  -4   11.75    1.67
  -3   7  -4   17.27    1.95
  -3   7  -4   13.97    1.44
   3  -7   4   12.68    1.54
   4   7   4   12.37    1.74
  -4   7  -4   13.19    1.99
  -4  -7  -4   13.79    1.93
   4  -7   4   12.35    2.12
  -4   7  -4   13.34    1.61
   5   7   4   32.18    2.76
  -5  -7  -4   31.87    2.91
   5  -7   4   33.10    3.30
  -5   7  -4   34.52    2.75
  -5   7  -4   31.23    3.01
  -5  -8   4   13.14    1.40
  -5   8   4   14.59    1.75
  -5  -8   4   10.59    1.33
  -5   8   4   13.50    2.29
  -4   8   4   29.57    2.74
  -4  -8   4   32.32    2.07
  -4   8   4   31.39    2.35
  -3  -8   4  187.43    6.64
  -3   8   4  193.10    7.04
  -3   8   4  191.19    7.19
   2  -8  -4  190.39    6.78
  -2  -8   4  193.82    6.86
  -2  -8   4  199.69    6.91
  -2  -8   4  205.87    6.99
   2   8  -4  193.54    6.66
  -2   8   4  209.05    7.22
  -2   8   4  190.70    7.00
  -2   8   4  198.27    6.99
   1   8  -4    0.25    0.76
  -1  -8   4    1.09    0.31
   1  -8  -4    1.06    0.75
  -1   8   4    2.31    0.80
  -1  -8   4    1.12    0.75
  -1  -8   4    0.04    0.74
   0  -8   4   96.17    4.17
   0   8   4   99.51    4.26
   0   8  -4   98.94    4.29
   0  -8   4   99.64    3.59
   0  -8  -4   97.02    4.29
   1   8   4   35.89    2.34
  -1   8  -4   36.42    2.49
  -1  -8  -4   36.76    2.42
   1  -8   4   38.06    2.43
   1  -8   4   38.77    2.18
   2   8   4   60.27    2.93
  -2  -8  -4   55.04    3.20
   2   8   4   55.82    3.03
  -2   8  -4   56.65    3.30
   2  -8   4   58.13    3.11
   2  -8   4   57.58    3.13
  -3  -8  -4   15.55    1.91
   3   8   4   15.52    1.71
  -3   8  -4   17.33    1.64
   3  -8   4   16.16    2.04
   3  -8   4   18.00    1.84
  -3   8  -4   18.49    2.11
   4  -8   4    7.61    1.83
  -4   8  -4   10.40    1.91
   4   8   4   10.88    1.60
  -4  -8  -4    8.98    1.75
  -4   8  -4   10.02    1.52
   5   8   4    0.81    1.21
  -5   8  -4    0.13    1.06
  -5  -8  -4    1.61    1.33
   5  -8   4    0.40    1.29
  -5   8  -4   -0.80    1.12
  -5   9   4    1.62    1.12
  -5  -9   4   -0.95    0.80
  -5   9   4   -0.92    1.08
  -5  -9   4    1.28    0.96
  -4   9   4   31.62    2.83
  -4   9   4   25.87    2.26
  -4  -9   4   26.39    2.03
  -3   9   4   12.20    1.60
  -3  -9   4    9.45    1.32
  -3   9   4    9.00    1.63
   2   9  -4   64.84    3.12
  -2  -9   4   64.74    3.26
   2  -9  -4   64.76    3.21
  -2  -9   4   71.83    3.44
  -2   9   4   74.31    3.65
  -2   9   4   64.61    3.41
  -2  -9   4   64.61    3.26
  -2   9   4   67.27    3.37
  -1   9   4   -0.51    0.58
  -1  -9   4    1.97    0.88
  -1  -9   4    0.99    0.32
   1   9  -4    2.07    0.90
   1  -9  -4    0.39    0.71
  -1  -9   4    0.98    0.74
   0  -9   4   65.65    3.37
   0  -9  -4   64.15    3.39
   0   9   4   65.92    3.42
   0   9  -4   67.38    3.44
   0  -9   4   64.84    2.71
  -1  -9  -4  169.13    6.60
   1   9   4  172.69    6.55
   1  -9   4  169.62    6.44
   1  -9   4  169.08    6.10
  -1   9  -4  172.89    6.76
   2  -9   4   20.46    2.00
   2  -9   4   22.27    1.99
  -2   9  -4   21.56    2.21
   2   9   4   23.69    2.06
  -2  -9  -4   22.64    2.12
   3   9   4    7.00    1.31
  -3   9  -4    6.84    1.23
  -3   9  -4    2.47    1.23
  -3  -9  -4    4.75    1.35
   3  -9   4    6.75    1.53
  -4   9  -4    2.87    1.42
  -4  -9  -4    3.74    1.35
   4  -9   4    4.04    1.56
   4   9   4    5.67    1.37
  -4   9  -4    4.80    1.25
  -5   9  -4    5.55    1.72
  -5   9  -4    1.40    1.14
   5  -9   4    3.69    1.74
  -5  -9  -4    4.58    1.69
  -5 -10   4    1.85    1.05
  -5  10   4    4.60    1.69
  -5 -10   4    2.37    1.11
  -5  10   4    0.89    1.09
  -4  10   4    4.76    1.38
  -4 -10   4    5.58    1.21
  -4  10   4    8.15    1.81
  -3 -10   4    1.70    1.00
  -3 -10   4    1.76    0.92
  -3  10   4    1.72    1.05
  -3  10   4    1.10    0.96
  -2 -10   4    1.45    0.92
  -2 -10   4    1.65    0.87
   2 -10  -4    2.81    1.01
  -2  10   4    2.57    1.03
  -2  10   4    0.79    0.77
   1  10  -4   12.73    1.55
  -1  10   4   10.21    1.46
  -1 -10   4   10.82    0.77
   1 -10  -4    9.57    1.41
  -1 -10   4    8.93    1.40
   0 -10  -4   22.31    2.01
   0  10   4   19.37    1.94
   0 -10   4   21.32    1.53
   0 -10   4   22.42    1.95
   0  10  -4   20.84    2.00
  -1 -10  -4   14.55    1.80
   1 -10   4   17.00    1.65
  -1  10  -4   15.13    1.84
   1 -10   4   16.85    1.79
   1  10   4   14.93    1.74
   2 -10   4   27.56    2.23
  -2 -10  -4   20.87    2.16
   2  10   4   24.84    2.17
   2 -10   4   28.12    2.31
  -2  10  -4   25.20    2.47
  -3  10  -4   -0.18    0.72
   3  10   4    1.25    0.90
   3 -10   4    0.42    1.09
  -3  10  -4    0.64    1.15
  -3 -10  -4   -0.41    0.75
  -4 -10  -4    1.53    1.23
  -4  10  -4    0.28    0.91
   4  10   4   -0.02    0.98
   4 -10   4    1.52    1.28
  -4  10  -4    1.49    1.11
  -5  10  -4    1.12    1.46
   5 -10   4    4.29    1.75
  -5  10  -4    0.26    1.07
  -5 -10  -4    0.71    1.32
  -5 -11   4    1.49    1.11
  -5 -11   4   -1.70    0.91
  -5  11   4   -1.68    0.97
  -5  11   4    0.31    1.14
  -4 -11   4    3.77    1.23
  -4 -11   4    7.39    1.37
  -4  11   4    5.93    1.54
  -4  11   4    5.91    1.59
  -3 -11   4   48.71    3.02
  -3 -11   4   46.25    2.95
  -3  11   4   45.40    3.09
  -2  11   4   17.59    1.89
  -2 -11   4   20.75    1.92
  -2 -11   4   18.56    1.84
   2 -11  -4   19.37    1.89
  -2  11   4   16.22    1.94
  -1  11   4   -0.16    0.82
   1 -11  -4   -0.07    0.89
   1  11  -4    0.52    0.82
  -1 -11   4    0.01    0.76
  -1 -11   4    0.14    0.39
   0  11   4   21.26    2.09
   0 -11   4   21.25    2.05
   0  11  -4   24.50    2.25
   0 -11   4   24.40    1.65
   0 -11  -4   20.77    2.17
  -1 -11  -4   52.73    3.32
   1  11   4   45.63    3.07
  -1  11  -4   61.22    3.56
   1 -11   4   52.37    2.90
   1 -11   4   56.61    3.36
  -2  11  -4    0.96    1.11
   2 -11   4   -0.56    0.73
   2  11   4    0.37    0.95
  -2 -11  -4    1.42    0.97
   2 -11   4   -0.19    0.96
  -3 -11  -4    5.90    1.57
  -3  11  -4    7.98    1.75
  -3  11  -4    5.24    1.28
   3 -11   4    7.52    1.65
   4 -11   4    3.68    1.69
  -4  11  -4    3.72    1.62
  -4 -11  -4    5.31    1.66
   4  11   4    4.22    1.25
  -4  11  -4    7.96    1.51
  -4  12   4    0.47    1.19
  -4  12   4    1.30    1.30
  -4 -12   4   -1.57    0.98
  -4 -12   4    1.07    1.13
  -3 -12   4   -1.09    0.86
  -3  12   4   -0.06    0.91
  -3 -12   4   -0.66    0.87
  -3  12   4    1.08    1.03
  -2 -12   4    6.60    1.39
  -2 -12   4   10.69    1.59
  -2  12   4    9.17    1.57
  -2  12   4    6.50    1.55
  -1 -12   4   23.64    1.24
   1 -12  -4   18.77    2.04
  -1 -12   4   21.06    2.13
  -1  12   4   20.24    2.19
   1  12  -4   19.99    2.14
   0 -12   4   18.17    1.52
   0  12   4   16.00    1.98
   0 -12   4   10.39    1.68
   0  12  -4   18.66    2.11
   0 -12  -4   16.44    2.01
  -1 -12  -4   51.03    3.33
   1 -12   4   49.48    2.86
   1 -12   4   49.25    3.21
  -1  12  -4   45.93    3.39
   1  12   4   49.97    3.30
   2 -12   4   -0.19    0.97
   2  12   4    0.89    1.05
  -2  12  -4    0.73    1.14
   2 -12   4    1.11    1.09
  -2 -12  -4   -0.73    0.99
  -3 -12  -4   17.72    2.26
  -3  12  -4   16.98    1.93
   3 -12   4   10.65    2.02
  -3  12  -4   14.14    2.24
  -4  12  -4    1.81    1.09
   4 -12   4    2.86    1.56
  -4  12  -4    5.16    1.73
  -4 -12  -4    3.76    1.62
  -4  13   4    7.48    1.77
  -4 -13   4    7.96    1.66
  -4  13   4    6.89    1.80
  -4 -13   4    4.81    1.49
  -3  13   4    4.89    1.45
  -3 -13   4    1.35    1.20
  -3  13   4    2.72    1.26
  -3 -13   4    4.43    1.41
  -2  13   4   12.84    1.96
  -2 -13   4   14.26    1.82
  -2  13   4    8.68    1.61
  -2 -13   4   11.04    1.69
   1 -13  -4    2.71    1.28
   1  13  -4    2.59    1.26
  -1 -13   4    3.57    1.22
  -1  13   4    0.23    1.01
   0 -13  -4   57.76    3.70
   0 -13   4   59.48    2.93
   0  13   4   63.81    3.84
   0  13  -4   62.28    3.84
   0 -13   4   62.73    3.72
  -1  13  -4    0.16    1.05
  -1 -13  -4    0.00    1.02
   1  13   4   -1.94    0.84
   1 -13   4    0.72    1.11
   1 -13   4    0.89    0.94
  -2  13  -4    0.77    1.19
   2 -13   4    0.52    1.00
  -2 -13  -4    1.90    1.27
   2 -13   4    0.27    1.06
  -3 -13  -4    0.27    1.03
  -3  13  -4    0.62    1.33
   3 -13   4   -0.29    1.08
   4 -13   4    5.89    1.89
  -4  13  -4    3.31    1.74
  -4  13  -4    2.28    1.25
  -4 -13  -4    1.22    1.38
  -4  14   4    2.03    1.36
  -4 -14   4   -0.54    1.12
  -4 -14   4    3.66    1.43
  -4  14   4    3.46    1.53
  -3 -14   4    1.07    1.21
  -3  14   4    0.88    1.05
  -3  14   4    0.63    1.09
  -3 -14   4    1.93    1.20
  -2  14   4    0.89    0.90
  -2 -14   4   -0.41    0.96
  -2  14   4   -1.08    0.91
  -2 -14   4   -1.49    0.87
  -1  14   4   -1.45    0.95
  -1 -14   4    0.37    0.99
   1 -14  -4    0.11    1.07
   0  14  -4   13.91    2.12
   0 -14  -4   12.21    1.97
   0 -14   4   12.72    1.95
   0  14   4   14.42    2.17
   0 -14   4   16.42    1.56
  -1  14  -4    1.37    1.33
   1  14   4    0.05    1.06
   1 -14   4    0.47    0.93
   1 -14   4   -0.28    1.01
  -1 -14  -4   -0.12    1.08
   2 -14   4   14.47    2.16
  -2 -14  -4   15.25    2.23
  -2  14  -4   11.80    2.17
   2 -14   4   14.62    2.06
  -3 -14  -4   -1.90    1.00
   3 -14   4    0.32    1.11
  -3  14  -4    0.24    1.37
  -4  14  -4    0.06    1.06
   4 -14   4    1.77    1.37
  -4  14  -4    0.84    1.48
  -4 -14  -4   -0.02    1.26
  -3 -15   4   -0.61    0.98
  -3  15   4    0.59    1.18
  -3 -15   4    0.78    1.19
  -3  15   4    2.60    1.29
  -2  15   4   -0.60    0.74
  -2 -15   4    0.33    1.05
  -2  15   4    1.56    1.20
  -2 -15   4    0.69    1.07
   1 -15  -4    1.22    1.27
  -1  15   4    2.62    1.41
  -1 -15   4    2.72    1.19
   0  15   4    1.32    1.22
   0  15  -4   -0.94    1.07
   0 -15  -4   -0.31    1.06
   0 -15   4    0.56    0.85
   0 -15   4    0.88    1.22
  -1  15  -4   13.14    2.33
   1 -15   4    8.79    1.60
   1  15   4    9.95    2.04
  -1 -15  -4   12.44    2.17
   1 -15   4    9.71    1.96
  -2  15  -4    2.40    1.44
   2 -15   4    4.11    1.45
  -2 -15  -4    2.63    1.58
  -3 -15  -4   -0.90    1.18
  -3  15  -4    0.09    1.54
   3 -15   4   -1.38    1.06
  -3 -16   4   -0.57    1.15
  -3  16   4    0.36    1.27
  -3 -16   4   -2.41    1.00
  -3  16   4    1.80    1.29
  -2  16   4    1.80    1.13
  -2  16   4    4.05    1.59
  -2 -16   4    3.37    1.40
  -1 -16   4    0.23    1.15
  -1  16   4    0.28    1.15
   0 -16   4    8.41    1.95
   0 -16  -4   12.47    2.19
   0  16   4    8.93    2.00
   1 -16   4    7.46    1.55
   1 -16   4    7.68    1.95
  -1 -16  -4    7.99    2.06
   1  16   4   10.39    2.10
  -1  16  -4   10.45    2.23
  -2  16  -4    0.61    1.43
   2 -16   4   -0.12    1.09
  -2 -16  -4    2.30    1.38
  -3  16  -4    0.46    1.68
  -3 -16  -4   -2.02    1.24
   3 -16   4    2.91    1.37
  -3  17   4    5.53    1.96
  -3 -17   4    5.21    1.69
  -3 -17   4    4.81    1.75
  -2  17   4    0.84    1.00
  -2  17   4   -1.34    1.19
  -2 -17   4    0.17    1.20
  -1 -17   4   -0.50    1.06
  -1  17   4    1.25    1.30
   0  17   4   -0.77    1.20
   0 -17  -4    0.25    1.31
   0 -17   4   -0.50    1.26
  -1  17  -4    9.35    2.18
   1 -17   4    7.23    2.06
  -1 -17  -4    9.97    2.32
   1 -17   4    8.33    1.69
  -2 -17  -4    0.75    1.40
   2 -17   4    2.16    1.29
  -2  17  -4    1.38    1.56
  -2  18   4    0.57    1.44
  -2  18   4    1.07    1.09
  -2 -18   4   -0.64    1.26
  -1  18   4    2.56    1.67
  -1 -18   4    1.06    1.24
   0  18   4    2.54    1.62
   0 -18  -4    0.04    1.37
   0 -18   4    0.73    1.37
   1 -18   4    0.91    1.68
  -1 -18  -4    0.28    1.53
  -2  18  -4   -0.07    1.70
   2 -18   4    1.05    1.11
  -2 -18  -4    0.28    1.44
  -1 -19   4    0.33    1.37
  -1  19   4   -0.20    1.50
   0 -19   4    2.27    1.60
  -6   0   5   -0.26    1.19
   5   0  -5    0.29    0.94
  -5   0   5   -0.16    1.02
  -4   0   5   -0.39    0.85
  -3   0   5   -0.13    0.36
  -3   0   5   -0.17    0.66
  -3   0   5   -0.40    0.33
  -2   0   5    0.17    0.36
  -2   0   5   -0.35    0.30
  -2   0   5    0.53    0.48
  -1   0   5    0.23    0.33
  -1   0   5    0.09    0.38
  -1   0   5   -0.33    0.31
   1   0  -5   -0.25    0.35
   0   0  -5   -0.73    0.37
   0   0  -5   -0.33    0.25
   0   0   5   -0.23    0.39
   0   0   5   -0.31    0.38
   0   0   5   -0.22    0.37
  -1   0  -5   -0.69    0.58
   1   0   5   -0.21    0.55
   1   0   5   -0.65    0.61
   2   0   5   -0.06    0.66
  -2   0  -5   -0.33    0.61
  -2   0  -5    0.26    0.67
   2   0   5   -0.66    0.57
  -2   0  -5   -0.10    0.28
  -3   0  -5   -0.15    0.86
  -3   0  -5    0.36    0.97
   3   0   5    2.10    1.11
   3   0   5   -0.01    0.85
  -3   0  -5   -0.03    0.60
  -4   0  -5   -0.96    0.72
   4   0   5    0.94    1.12
  -4   0  -5   -0.45    1.00
  -5   0  -5    2.22    1.35
   5   0   5    2.43    1.28
  -6   1   5    0.44    1.20
  -5  -1   5   21.55    2.48
  -5   1   5   21.43    2.51
   5   1  -5   23.42    2.09
  -4   1   5   14.41    1.94
  -4   1   5   17.95    1.00
  -4  -1   5   14.06    1.93
  -4   1   5   16.56    0.92
  -3   1   5    0.44    0.37
  -3   1   5    0.40    0.65
  -3  -1   5   -0.03    0.62
  -3  -1   5    0.10    0.35
  -3   1   5    0.43    0.39
  -3  -1   5    0.49    0.43
  -2   1   5    1.13    0.44
  -2  -1   5    0.80    0.49
   2  -1  -5    1.00    0.29
  -2   1   5    1.20    0.44
  -2   1   5    2.46    0.66
  -2  -1   5    1.03    0.42
  -2  -1   5    0.29    0.41
  -1  -1   5    0.52    0.40
   1  -1  -5    0.50    0.41
   1   1  -5   -0.02    0.41
  -1  -1   5    0.25    0.39
  -1   1   5    0.12    0.36
  -1   1   5    0.69    0.43
  -1  -1   5    0.08    0.37
   1   1  -5   -0.43    0.36
  -1   1   5    0.03    0.33
   0   1   5  103.27    3.89
   0   1   5  118.48    4.20
   0  -1   5   95.00    3.82
   0  -1   5  109.62    3.71
   0   1   5  104.31    3.78
   0   1  -5  105.40    4.01
   0  -1  -5  105.40    4.02
   0  -1  -5  106.99    3.24
   0  -1   5  108.73    4.07
   0   1   5  106.57    3.25
   1  -1   5 1260.84   35.36
   1   1   5 1276.05   35.38
   1  -1   5 1243.76   35.98
  -1   1  -5 1233.72   36.23
  -1  -1  -5 1249.77   36.26
   1   1   5 1278.12   36.03
  -2  -1  -5    0.28    0.68
   2   1   5   -0.17    0.68
  -2   1  -5   -0.70    0.69
  -2  -1  -5   -0.13    0.64
  -2   1  -5   -0.02    0.34
   2  -1   5    0.73    0.75
   2   1   5   -0.01    0.64
   2  -1   5    0.38    0.67
  -2   1  -5    0.21    0.73
   3  -1   5  318.26   10.79
   3   1   5  330.69   10.57
  -3   1  -5  323.57   11.03
  -3  -1  -5  312.23   10.97
   3   1   5  318.35   10.71
  -3  -1  -5  333.74   10.81
   3  -1   5  320.53   10.51
  -3   1  -5  327.70    9.55
  -3   1  -5  345.45   10.88
   4   1   5    3.18    1.36
  -4   1  -5    1.46    0.89
  -4   1  -5    2.14    1.26
  -4  -1  -5    2.76    1.26
   4  -1   5    4.78    1.40
  -5   1  -5   -0.38    1.08
   5   1   5   -0.90    1.16
   5  -1   5    0.63    1.20
  -5  -1  -5    0.17    1.09
   6  -2  -5    6.28    1.71
  -6   2   5    6.39    1.85
  -5   2   5   36.86    3.22
  -4   2   5  165.12    5.20
  -4   2   5  156.32    5.11
  -4  -2   5  159.67    6.45
  -4   2   5  165.36    6.57
  -3   2   5   88.87    3.25
  -3  -2   5   91.37    3.12
  -3   2   5   91.27    3.33
  -3  -2   5   98.90    3.25
  -3  -2   5   95.23    4.14
  -3   2   5   93.10    4.15
   2  -2  -5   36.11    1.50
  -2  -2   5   37.97    1.79
   2   2  -5   38.96    1.71
  -2  -2   5   36.10    2.06
  -2   2   5   38.83    1.75
  -2   2   5   37.30    2.05
  -2   2   5   36.30    1.80
  -2  -2   5   36.23    1.68
   1  -2  -5   58.41    2.47
   1   2  -5   57.53    2.21
  -1   2   5   55.53    2.42
  -1   2   5   60.43    2.39
  -1   2   5   60.60    2.57
   1   2  -5   56.15    2.41
  -1  -2   5   59.00    2.44
  -1  -2   5   62.14    2.59
   0   2  -5   57.22    2.68
   0   2   5   67.33    2.85
   0   2   5   59.73    2.05
   0  -2   5   56.10    2.54
   0  -2   5   60.79    2.76
   0  -2  -5   58.28    2.67
   0   2   5   59.50    2.53
   0   2   5   60.91    2.62
   0  -2   5   58.67    2.38
  -1  -2  -5   14.69    1.40
   1  -2   5   13.65    1.26
   1   2   5   15.18    1.34
  -1   2  -5   13.69    1.35
   1  -2   5   13.38    1.21
   1   2   5   12.86    1.26
  -2   2  -5  694.74   18.61
   2  -2   5  661.03   19.99
   2  -2   5  661.27   20.13
  -2  -2  -5  678.80   20.53
   2   2   5  698.88   18.36
  -2  -2  -5  703.73   20.28
   2   2   5  674.55   19.92
   2   2   5  672.53   20.20
  -2   2  -5  653.01   20.49
  -3  -2  -5  133.17    5.32
   3  -2   5  133.02    5.37
  -3   2  -5  131.95    4.41
  -3  -2  -5  114.48    5.26
   3   2   5  131.43    5.27
  -3   2  -5  132.14    5.24
   3  -2   5  126.78    4.98
   3   2   5  124.84    4.96
  -3   2  -5  125.52    5.42
  -4   2  -5  212.96    8.08
   4   2   5  206.72    7.74
   4  -2   5  200.87    7.87
  -4  -2  -5  197.26    7.91
  -4   2  -5  204.17    6.84
   5  -2   5    2.82    1.38
   5   2   5    3.99    1.36
  -5  -2  -5    2.36    1.37
  -5   2  -5    4.29    1.50
  -6   3   5    2.38    1.61
   6  -3  -5    4.53    1.49
  -5   3   5   -0.60    0.52
  -5   3   5    0.08    1.06
  -4   3   5   14.09    1.24
   4   3  -5   15.92    1.35
  -4   3   5   14.03    1.19
  -4   3   5   11.95    1.81
  -3   3   5   91.51    3.44
  -3   3   5   97.56    3.56
  -3  -3   5   95.06    3.36
  -3   3   5   93.51    4.21
  -3  -3   5   95.85    3.30
  -2   3   5   30.05    1.58
  -2  -3   5   27.60    1.51
   2  -3  -5   25.59    1.37
  -2   3   5   30.82    1.67
   2   3  -5   29.45    1.36
  -2   3   5   30.85    1.86
   2   3  -5   25.76    1.20
  -2  -3   5   26.71    1.61
  -1  -3   5  128.83    4.53
  -1   3   5  129.01    4.37
  -1   3   5  137.81    4.76
   1  -3  -5  126.85    4.57
   1   3  -5  129.27    4.13
  -1  -3   5  137.30    4.71
   1   3  -5  126.25    4.51
  -1   3   5  127.85    4.55
   0   3  -5  105.00    4.05
   0  -3   5  103.76    3.92
   0   3   5  101.30    3.91
   0  -3   5  107.75    4.12
   0  -3   5  104.26    3.58
   0  -3  -5   96.70    3.98
   0   3   5  102.84    3.27
   0   3   5   99.66    3.76
   0   3   5  106.66    4.12
   1  -3   5  266.10    8.81
   1   3   5  272.27    8.83
   1   3   5  268.77    8.61
   1  -3   5  283.16    8.62
  -1  -3  -5  268.58    9.02
  -1   3  -5  277.13    9.09
  -2   3  -5   16.86    1.07
   2  -3   5   16.18    1.60
   2  -3   5   17.13    1.49
   2   3   5   18.24    0.88
   2   3   5   19.58    1.65
   2   3   5   16.25    1.50
  -2   3  -5   16.64    1.65
  -2  -3  -5   14.32    1.56
   3  -3   5   36.54    2.64
   3  -3   5   41.20    2.50
   3   3   5   39.06    2.45
  -3   3  -5   42.80    2.78
  -3   3  -5   44.91    2.75
  -3  -3  -5   40.05    2.70
  -3   3  -5   44.15    2.09
  -3  -3  -5   40.98    2.59
   3   3   5   40.47    2.66
   4  -3   5   70.56    3.99
  -4   3  -5   69.64    3.99
  -4  -3  -5   70.27    4.00
  -4   3  -5   61.50    3.15
   4   3   5   64.74    3.67
  -5  -3  -5    0.78    1.27
  -5   3  -5    1.07    1.22
   5  -3   5    0.63    1.33
   5   3   5   -0.56    1.05
   6  -4  -5    0.99    1.37
  -6   4   5   -0.33    1.23
  -5   4   5   10.96    2.01
  -5   4   5    7.82    1.01
   4   4  -5   94.77    3.51
  -4   4   5   98.93    3.68
  -4  -4   5   90.58    3.18
  -4   4   5   87.53    3.57
  -4  -4   5   95.95    3.21
  -4   4   5   88.03    4.57
  -3   4   5  401.58   11.89
  -3  -4   5  394.06   11.61
  -3  -4   5  376.50   11.50
  -3   4   5  385.60   11.78
  -3   4   5  377.10   12.25
  -2   4   5   92.45    3.59
  -2  -4   5  101.25    3.70
   2   4  -5   96.01    3.25
  -2   4   5   95.14    3.84
  -2  -4   5   90.82    3.48
   2   4  -5   95.52    3.02
   2  -4  -5   93.54    3.43
  -1  -4   5   -0.40    0.40
  -1  -4   5   -0.15    0.47
   1   4  -5    0.00    0.33
   1  -4  -5    0.22    0.47
   1   4  -5   -0.35    0.46
  -1   4   5   -0.27    0.36
  -1   4   5    0.06    0.45
  -1   4   5    0.17    0.44
  -1  -4   5    1.01    0.35
   0  -4   5   10.25    1.23
   0  -4  -5   11.07    1.20
   0   4  -5    9.16    1.10
   0  -4   5   10.05    0.88
   0   4   5    8.10    0.70
   0   4   5    9.44    1.11
   0  -4   5   11.75    1.16
   0   4   5    9.59    1.07
   1   4   5   21.33    1.65
   1   4   5   19.88    1.57
  -1  -4  -5   20.06    1.65
   1  -4   5   21.58    1.50
  -1   4  -5   17.33    1.61
   1  -4   5   21.17    1.60
   2   4   5   10.53    1.36
  -2  -4  -5    7.52    1.23
   2   4   5    8.94    1.16
  -2   4  -5    8.50    0.84
  -2   4  -5    7.22    1.23
   2  -4   5    7.89    1.24
   2  -4   5    6.62    1.09
   3   4   5    7.47    1.24
  -3  -4  -5    2.77    1.08
   3  -4   5    5.84    1.18
   3   4   5    5.55    1.35
  -3   4  -5    5.85    0.91
  -3   4  -5    6.86    1.39
   3  -4   5    6.49    1.45
   4   4   5   36.30    2.69
   4  -4   5   37.73    2.92
  -4   4  -5   33.30    2.82
  -4  -4  -5   38.22    2.93
  -4   4  -5   34.79    2.34
   5  -4   5   30.89    3.14
  -5   4  -5   19.16    2.49
  -5  -4  -5   26.77    2.70
   5   4   5   23.00    2.50
  -5   5   5    0.53    0.74
  -5   5   5   -1.00    1.00
  -4   5   5   87.13    4.49
  -4   5   5   81.67    3.52
  -4  -5   5   87.90    3.18
  -4  -5   5   84.91    3.17
   3   5  -5    7.72    0.60
  -3   5   5    6.67    1.36
   3   5  -5    7.46    0.60
  -3   5   5    6.07    0.99
  -3   5   5    7.47    1.04
  -3  -5   5    8.07    0.94
  -3  -5   5    7.89    0.97
   2  -5  -5   10.06    1.00
   2   5  -5    8.61    0.88
  -2   5   5    8.70    1.03
  -2  -5   5    9.06    1.03
  -2   5   5    9.50    1.11
  -2  -5   5    9.94    1.10
  -2   5   5   10.00    1.22
   1  -5  -5    0.57    0.57
  -1  -5   5    0.14    0.60
  -1  -5   5    0.82    0.56
  -1   5   5    0.63    0.51
  -1   5   5    0.53    0.52
  -1  -5   5    0.96    0.36
   1   5  -5    0.45    0.54
  -1   5   5    0.23    0.56
   0  -5   5    0.33    0.62
   0   5  -5   -0.62    0.48
   0  -5   5    0.06    0.43
   0  -5  -5    1.45    0.67
   0   5   5    0.56    0.40
   0   5   5   -0.18    0.52
   0  -5   5    0.53    0.60
   1  -5   5   65.27    2.88
  -1  -5  -5   62.89    3.16
   1   5   5   60.95    2.89
   1   5   5   64.69    3.03
   1  -5   5   62.83    3.03
  -1   5  -5   60.70    3.17
  -2   5  -5    0.48    0.71
   2   5   5   -0.22    0.63
  -2  -5  -5    0.17    0.61
   2  -5   5   -0.13    0.57
   2   5   5    0.02    0.76
   2  -5   5   -0.86    0.54
   3  -5   5   42.76    2.61
   3  -5   5   39.27    2.68
  -3  -5  -5   37.38    2.69
  -3   5  -5   38.83    2.12
  -3   5  -5   36.25    2.66
   3   5   5   35.45    2.48
   3   5   5   36.48    2.44
   4  -5   5   14.30    2.15
  -4   5  -5   12.21    1.96
   4   5   5   17.15    2.04
  -4  -5  -5   14.09    1.99
  -4   5  -5   17.39    1.71
  -5   5  -5    0.02    0.97
   5  -5   5    1.70    1.42
  -5   5  -5    2.32    1.41
  -5  -5  -5    0.25    1.28
   5   5   5    0.81    1.17
  -5  -6   5   -0.20    0.51
  -5   6   5    0.42    1.15
  -5   6   5   -0.18    0.73
  -4  -6   5    1.58    0.70
  -4   6   5    2.98    0.98
  -4   6   5    3.59    1.32
  -3   6   5   87.53    4.08
  -3  -6   5   81.36    3.40
  -3  -6   5   79.17    3.34
  -3   6   5   84.49    3.59
  -3   6   5   81.84    3.64
  -2  -6   5   22.19    1.65
  -2   6   5   25.00    1.81
  -2   6   5   28.90    1.97
   2  -6  -5   24.15    1.64
   2   6  -5   23.84    1.50
  -2   6   5   20.36    1.64
  -1  -6   5   -0.06    0.30
  -1   6   5    1.41    0.58
  -1   6   5    0.55    0.66
   1   6  -5    0.11    0.59
   1  -6  -5    0.03    0.53
  -1  -6   5   -0.43    0.65
  -1  -6   5    0.75    0.65
  -1   6   5    0.09    0.51
   0  -6  -5  207.17    7.41
   0   6  -5  210.12    7.45
   0  -6   5  212.85    6.66
   0   6   5  221.98    7.40
   0  -6   5  213.74    7.33
  -1   6  -5   43.03    2.62
   1  -6   5   39.52    2.39
   1   6   5   42.33    2.44
   1  -6   5   39.83    2.24
   1   6   5   40.82    2.28
  -1  -6  -5   45.50    2.61
  -2   6  -5    4.50    1.13
   2   6   5    4.62    1.15
   2  -6   5    3.92    1.02
  -2  -6  -5    3.11    0.97
   2   6   5    2.19    0.93
   2  -6   5    3.48    1.03
  -3  -6  -5    3.55    1.12
  -3   6  -5    1.83    0.98
   3  -6   5    2.79    1.20
   3   6   5    4.32    1.20
  -3   6  -5    3.92    0.93
   3   6   5    1.78    1.02
   3  -6   5    4.62    1.17
   4  -6   5   52.56    3.62
  -4   6  -5   50.36    2.86
   4   6   5   54.57    3.32
  -4  -6  -5   51.52    3.46
  -4   6  -5   43.48    3.36
  -5   6  -5    1.58    1.11
  -5  -6  -5    0.23    1.16
   5  -6   5    1.00    1.47
  -5   6  -5    1.10    1.40
   5   6   5    1.93    1.42
  -5   7   5    9.45    2.11
  -5  -7   5   10.21    1.07
  -5   7   5    9.63    1.38
  -4   7   5   17.44    2.20
  -4  -7   5   13.88    1.34
  -4   7   5   16.28    1.68
  -3  -7   5  130.59    5.02
  -3   7   5  136.77    5.27
  -3   7   5  136.26    5.66
  -3  -7   5  138.39    5.10
  -2   7   5   61.61    3.08
   2  -7  -5   57.21    2.82
  -2  -7   5   58.66    2.94
  -2  -7   5   62.29    2.96
   2   7  -5   59.26    2.70
  -2   7   5   61.68    3.13
  -2   7   5   62.35    3.05
   1  -7  -5    0.69    0.71
  -1   7   5    0.86    0.69
  -1  -7   5   -0.20    0.30
  -1   7   5    0.05    0.52
  -1   7   5   -0.18    0.54
  -1  -7   5    0.24    0.70
  -1  -7   5   -0.35    0.57
   1   7  -5    0.18    0.64
   0   7   5  409.35   12.93
   0  -7   5  403.46   12.86
   0  -7   5  418.59   12.03
   0   7  -5  400.99   12.98
   0  -7  -5  401.17   12.96
   1   7   5   52.74    2.95
   1  -7   5   59.32    3.03
  -1  -7  -5   60.13    3.18
   1  -7   5   54.68    2.73
  -1   7  -5   56.36    3.21
   2  -7   5    8.14    1.35
  -2   7  -5   11.28    1.63
   2  -7   5    9.71    1.47
   2   7   5   13.94    1.55
   2   7   5    9.35    1.37
  -2  -7  -5    9.81    1.51
  -3   7  -5   17.69    1.56
   3   7   5   18.30    1.90
  -3  -7  -5   18.44    2.12
  -3   7  -5   16.05    2.11
   3  -7   5   17.05    2.04
   3  -7   5   15.74    1.75
  -4  -7  -5    2.89    1.31
   4   7   5    5.46    1.48
  -4   7  -5    7.05    1.28
  -4   7  -5    4.07    1.48
   4  -7   5    2.63    1.31
   5   7   5    0.09    1.31
   5  -7   5    3.76    1.77
  -5  -7  -5    3.02    1.47
  -5   7  -5    2.44    1.18
  -5   7  -5    1.06    1.32
  -5   8   5    3.62    1.14
  -5   8   5   -0.38    1.07
  -5  -8   5    2.71    0.87
  -4   8   5   51.92    3.47
  -4  -8   5   46.94    2.59
  -4   8   5   48.52    2.89
  -3   8   5   36.88    2.64
  -3  -8   5   34.34    2.26
  -3   8   5   36.95    2.49
   2  -8  -5    0.62    0.71
  -2  -8   5    0.46    0.77
  -2   8   5   -0.56    0.65
  -2  -8   5    0.76    0.70
  -2   8   5    0.67    0.70
  -2   8   5    0.07    0.71
   2   8  -5   -0.73    0.62
  -1   8   5   26.60    2.05
  -1   8   5   27.09    1.85
   1  -8  -5   28.57    2.08
  -1  -8   5   28.65    1.22
  -1  -8   5   28.19    2.25
   1   8  -5   28.41    2.05
  -1  -8   5   32.94    2.15
   0  -8  -5    1.69    0.93
   0   8  -5    0.41    0.82
   0   8   5   -0.87    0.64
   0  -8   5    0.40    0.67
   0  -8   5    0.98    0.58
  -1  -8  -5  199.76    7.46
   1  -8   5  203.54    6.87
  -1   8  -5  191.90    7.50
   1  -8   5  199.32    7.33
   1   8   5  194.85    7.26
   2   8   5    2.21    1.00
   2   8   5    0.36    0.86
  -2   8  -5    2.76    1.12
   2  -8   5    1.77    0.91
  -2  -8  -5    2.33    1.05
   2  -8   5    0.21    0.78
   3  -8   5  144.62    6.25
   3   8   5  150.67    5.89
  -3   8  -5  147.13    6.54
   3  -8   5  145.91    6.03
  -3   8  -5  152.74    5.53
  -3  -8  -5  142.43    6.31
   4   8   5    0.26    1.09
  -4   8  -5   -0.70    0.74
  -4  -8  -5   -0.10    1.09
  -4   8  -5    1.11    1.27
   4  -8   5   -0.21    1.07
   5   8   5    4.41    1.59
  -5  -8  -5    2.91    1.61
   5  -8   5    2.01    1.56
  -5   8  -5    3.98    1.34
  -5   8  -5    2.98    1.68
  -5  -9   5    0.57    0.85
  -5   9   5    0.51    0.98
  -5   9   5   -0.67    1.07
  -4   9   5   29.12    2.90
  -4   9   5   32.19    2.50
  -4  -9   5   36.91    2.35
  -3   9   5   33.56    2.62
  -3  -9   5   38.38    2.40
  -3   9   5   32.17    2.42
   2  -9  -5  101.19    4.30
  -2   9   5  109.85    4.58
  -2   9   5  103.01    4.57
  -2  -9   5   97.12    4.37
  -1  -9   5   56.01    3.17
  -1   9   5   46.05    2.87
  -1   9   5   49.16    2.61
  -1  -9   5   48.19    2.80
   1  -9  -5   49.17    2.92
   1   9  -5   48.84    2.83
  -1  -9   5   49.15    1.81
   0  -9   5  154.72    5.23
   0   9  -5  158.56    6.25
   0  -9   5  153.18    6.03
   0  -9  -5  155.18    6.15
   0   9   5  147.38    6.03
   1   9   5   12.90    1.68
   1  -9   5   13.47    1.50
  -1   9  -5   10.90    1.69
  -1  -9  -5   13.17    1.73
   1  -9   5   11.61    1.57
   2   9   5    1.25    0.94
  -2   9  -5    1.61    1.14
   2  -9   5    2.08    0.99
   2  -9   5    3.85    1.20
  -2  -9  -5    0.70    0.87
   3   9   5    3.14    1.20
   3  -9   5    2.28    1.22
  -3   9  -5    3.54    1.03
  -3  -9  -5    3.07    1.30
  -3   9  -5    3.95    1.33
   4   9   5    2.65    1.22
   4  -9   5    6.40    1.65
  -4   9  -5    3.44    1.18
  -4   9  -5    3.32    1.55
  -4  -9  -5    3.17    1.41
   5   9   5    1.67    1.42
   5  -9   5    0.23    1.22
  -5   9  -5    2.30    1.23
  -5   9  -5    0.17    1.35
  -5  -9  -5    2.08    1.39
  -5 -10   5   -0.33    0.90
  -5  10   5    1.28    1.44
  -5  10   5    0.90    1.09
  -4  10   5    2.56    1.17
  -4  10   5    0.09    0.90
  -4 -10   5    3.07    1.08
  -3 -10   5    1.75    0.94
  -3  10   5    1.00    0.92
  -3  10   5   -1.00    0.81
  -2 -10   5   60.53    3.27
  -2  10   5   57.52    3.34
  -2  10   5   57.80    3.24
   2 -10  -5   56.99    3.13
   1 -10  -5   16.14    1.87
  -1 -10   5   19.68    1.90
  -1  10   5   16.65    1.83
  -1 -10   5   17.54    0.99
   1  10  -5   21.98    2.00
   0 -10  -5   59.71    3.48
   0 -10   5   55.74    3.22
   0 -10   5   55.99    2.57
   0  10  -5   55.04    3.36
   0  10   5   57.92    3.32
  -1 -10  -5   -0.57    0.79
   1 -10   5    0.95    0.89
   1  10   5   -1.50    0.79
   1 -10   5    0.01    0.79
  -1  10  -5    1.45    1.11
   2 -10   5   -0.12    1.05
  -2 -10  -5    1.02    0.97
   2  10   5   -0.57    0.87
   2 -10   5   -0.20    0.97
  -2  10  -5   -0.04    0.92
  -3 -10  -5   -0.30    1.00
   3  10   5   -0.37    0.91
  -3  10  -5   -0.22    0.78
  -3  10  -5   -0.49    1.03
   3 -10   5   -0.99    0.87
  -4 -10  -5    1.92    1.36
   4  10   5    0.75    1.11
   4 -10   5    1.60    1.45
  -4  10  -5    1.01    1.31
  -4  10  -5    0.31    0.90
  -5  10  -5   -1.05    1.32
  -5 -10  -5    1.22    1.40
   5 -10   5   -1.05    0.99
  -5 -11   5    0.81    1.04
  -5  11   5    3.71    1.43
  -5  11   5    2.46    1.56
  -4  11   5   -1.14    0.90
  -4 -11   5    1.81    1.09
  -4  11   5   -1.60    0.90
  -3 -11   5    1.38    0.99
  -3  11   5    3.36    1.26
  -3  11   5   -1.23    0.78
  -2  11   5    9.17    1.65
  -2 -11   5    9.43    1.51
  -2  11   5    6.91    1.43
  -1 -11   5    6.89    0.65
  -1 -11   5    5.11    1.28
  -1  11   5    6.89    1.41
   1  11  -5    8.29    1.53
   1 -11  -5    4.79    1.38
   0  11  -5    6.90    1.58
   0  11   5    7.01    1.52
   0 -11   5    7.20    1.48
   0 -11  -5    8.63    1.59
   0 -11   5    7.94    1.09
   1 -11   5   -0.48    0.80
   1 -11   5    0.78    0.92
  -1  11  -5    1.65    1.16
   1  11   5    0.23    0.92
  -1 -11  -5   -0.50    0.84
   2 -11   5   44.69    3.01
   2 -11   5   38.20    2.90
  -2 -11  -5   39.49    3.14
   2  11   5   43.77    3.16
  -2  11  -5   41.96    3.32
  -3 -11  -5   -0.54    0.98
  -3  11  -5   -0.33    0.80
   3 -11   5   -0.45    1.03
  -3  11  -5   -1.32    0.95
  -4 -11  -5    1.91    1.33
  -4  11  -5    2.30    1.19
  -4  11  -5    2.69    1.49
   4 -11   5    2.47    1.37
   4  11   5    2.37    1.18
  -4  12   5   27.29    2.66
  -4  12   5   27.61    2.91
  -4 -12   5   26.00    2.36
  -3 -12   5    1.33    1.01
  -3  12   5    1.77    1.16
  -3  12   5   -1.03    0.97
  -2  12   5    3.72    1.20
  -2  12   5    5.56    1.40
  -2 -12   5    5.31    1.31
   1 -12  -5    4.51    1.40
   1  12  -5    3.02    1.31
  -1  12   5    5.52    1.47
  -1 -12   5    6.33    0.66
  -1 -12   5    5.28    1.40
   0 -12  -5   -0.23    1.02
   0 -12   5    0.11    0.72
   0 -12   5    1.01    0.99
   0  12   5    0.55    1.07
   0  12  -5   -0.38    1.10
   1 -12   5    0.30    0.84
  -1 -12  -5    0.20    1.06
  -1  12  -5   -0.30    1.03
   1  12   5    0.12    0.95
   1 -12   5    0.82    1.06
  -2 -12  -5    7.00    1.63
   2 -12   5    9.91    1.72
  -2  12  -5    9.77    1.99
   2 -12   5    8.18    1.72
   2  12   5   10.03    1.85
  -3  12  -5   42.44    3.59
  -3 -12  -5   50.24    3.72
   3 -12   5   50.22    3.59
  -4  12  -5    1.32    1.11
   4 -12   5    5.22    1.67
  -4  12  -5    0.33    1.36
  -4 -12  -5    1.92    1.43
  -4 -13   5    1.28    1.12
  -4  13   5    0.00    0.95
  -4  13   5    1.24    1.26
  -3  13   5   11.02    1.92
  -3  13   5   12.12    2.00
  -3 -13   5   12.24    1.80
  -2 -13   5    4.54    1.37
  -2  13   5    6.03    1.63
  -2  13   5    6.42    1.47
  -1  13   5   26.02    2.59
  -1 -13   5   33.22    2.70
   1 -13  -5   27.74    2.60
   0 -13  -5    1.42    1.23
   0 -13   5    1.81    0.85
   0  13   5    3.05    1.28
   0 -13   5    2.60    1.25
   0  13  -5    1.34    1.26
   1 -13   5   22.97    2.10
  -1  13  -5   22.28    2.56
  -1 -13  -5   25.56    2.60
   1  13   5   20.59    2.36
   1 -13   5   16.27    2.13
  -2  13  -5    0.88    1.21
   2 -13   5   -0.64    0.93
   2 -13   5   -0.02    0.93
  -2 -13  -5   -0.17    1.02
   3 -13   5    0.49    1.25
  -3  13  -5   -0.18    1.23
  -3 -13  -5    2.86    1.44
  -4  13  -5    0.76    1.09
  -4  13  -5    0.53    1.46
   4 -13   5   -1.24    0.96
  -4 -13  -5    1.74    1.43
  -4 -14   5    3.55    1.29
  -4  14   5    1.80    1.33
  -4  14   5    2.54    1.38
  -3 -14   5    3.86    1.38
  -3  14   5    4.99    1.61
  -3  14   5    3.60    1.54
  -2 -14   5    2.06    1.18
  -2  14   5    0.41    0.90
  -2  14   5    2.27    1.34
  -1 -14   5    1.37    1.18
   1 -14  -5    3.21    1.36
  -1  14   5    1.68    1.22
   0 -14   5    7.76    1.24
   0 -14   5    4.69    1.50
   0 -14  -5    5.45    1.60
   0  14   5    5.52    1.65
   0  14  -5    6.17    1.76
  -1  14  -5    0.73    1.26
   1  14   5   -0.41    1.03
   1 -14   5    0.28    1.05
   1 -14   5    0.67    0.98
  -1 -14  -5   -2.20    1.04
   2 -14   5   10.21    2.05
  -2 -14  -5    7.76    1.97
  -2  14  -5   11.44    2.27
   2 -14   5   11.16    1.86
  -3 -14  -5   -0.76    1.09
   3 -14   5    1.87    1.40
  -3  14  -5    1.15    1.45
  -3  15   5    0.38    1.25
  -3 -15   5    1.09    1.21
  -3  15   5    0.95    1.15
  -2  15   5    0.67    1.25
  -2  15   5    0.64    0.89
  -2 -15   5    0.47    1.00
  -1 -15   5    1.73    1.17
  -1  15   5    4.13    1.48
   0  15  -5    9.70    2.07
   0  15   5    4.61    1.66
   0 -15   5    7.12    1.25
   0 -15   5    7.32    1.75
   0 -15  -5    5.04    1.70
   1 -15   5    5.62    1.67
  -1 -15  -5    3.54    1.55
   1 -15   5    4.40    1.31
   1  15   5    6.05    1.77
  -1  15  -5    6.53    1.85
  -2  15  -5    0.86    1.40
   2 -15   5   -0.24    1.07
  -2 -15  -5    0.31    1.25
   3 -15   5    0.55    1.36
  -3 -15  -5    0.20    1.44
  -3  15  -5   -1.85    1.19
  -3  16   5    0.24    1.25
  -3 -16   5    2.79    1.39
  -3  16   5    1.19    1.20
  -2  16   5    7.00    1.66
  -2  16   5    1.72    1.53
  -2 -16   5    2.94    1.41
  -1  16   5    0.65    1.24
  -1 -16   5    0.89    1.15
   0 -16   5    0.52    1.22
   0  16   5    3.13    1.44
   0 -16  -5    1.31    1.49
   1 -16   5    0.15    1.18
  -1 -16  -5    1.97    1.47
   1 -16   5    2.26    1.10
  -1  16  -5   -0.48    1.24
   2 -16   5    1.02    1.25
  -2 -16  -5   -0.46    1.20
  -2  16  -5    1.99    1.80
  -3  16  -5    0.19    1.60
  -3 -16  -5   -0.50    1.43
   3 -16   5    0.58    1.34
  -2 -17   5    0.90    1.24
  -2  17   5    0.63    1.12
  -2  17   5    1.30    1.37
  -1 -17   5    0.11    1.14
  -1  17   5   -1.78    1.12
   0 -17  -5   -0.60    1.36
   0 -17   5    1.71    1.36
   0  17   5    1.85    1.50
  -1  17  -5    4.62    1.89
   1 -17   5    0.18    1.37
  -1 -17  -5    3.79    1.81
   1 -17   5    2.33    1.23
   2 -17   5    2.18    1.30
  -2  17  -5    0.68    1.83
  -2 -17  -5   -0.19    1.29
  -1  18   5    1.77    1.58
  -1 -18   5    1.39    1.55
   0 -18   5    2.79    1.52
   0  18   5    0.44    1.67
   1 -18   5    0.33    1.43
  -1 -18  -5   -3.57    1.33
  -6   0   6    2.26    1.42
  -5   0   6    5.63    1.71
  -4   0   6    6.45    1.46
  -4   0   6    4.90    0.57
  -4   0   6    5.16    0.63
  -3   0   6  486.94   14.43
  -3   0   6  501.81   14.58
  -3   0   6  492.97   15.10
   2   0  -6   74.30    2.62
  -2   0   6   74.47    3.23
  -2   0   6   73.70    2.90
  -2   0   6   78.16    3.10
  -1   0   6   22.63    1.48
  -1   0   6   24.69    1.42
   1   0  -6   23.54    1.56
  -1   0   6   26.68    1.68
   0   0  -6  235.88    8.13
   0   0   6  247.40    7.81
   0   0   6  260.92    8.31
   0   0   6  243.49    8.01
  -1   0  -6  363.19   11.88
   1   0   6  373.63   11.36
   1   0   6  370.26   11.64
  -2   0  -6    2.00    0.85
   2   0   6   -0.13    0.62
   2   0   6    0.27    0.77
   3   0   6   15.03    1.67
  -3   0  -6   10.94    1.69
   3   0   6   14.50    1.85
   4   0   6   34.54    2.77
  -4   0  -6   35.38    2.89
   5   0   6    6.72    1.84
  -5   0  -6    7.13    1.77
  -6   1   6    0.64    1.33
  -5   1   6   40.05    3.27
  -5  -1   6   45.41    3.39
  -4   1   6    2.81    0.61
  -4  -1   6    0.89    0.40
  -4   1   6    1.89    1.13
  -4   1   6    1.60    0.50
  -4  -1   6   -0.55    0.79
  -3   1   6   17.00    1.30
  -3   1   6   13.37    1.17
  -3  -1   6   15.16    1.75
  -3   1   6   15.76    1.75
  -3  -1   6   18.17    1.27
  -3  -1   6   16.82    1.12
  -2   1   6  168.73    5.81
  -2   1   6  161.13    5.50
   2   1  -6  168.98    5.17
  -2   1   6  169.91    5.72
   2  -1  -6  169.72    5.26
  -2  -1   6  167.93    5.82
  -2  -1   6  171.33    5.67
  -2  -1   6  161.44    5.46
  -1   1   6  176.74    6.06
  -1   1   6  183.78    6.25
  -1  -1   6  192.42    6.29
  -1   1   6  178.95    5.76
   1   1  -6  183.72    6.09
  -1  -1   6  180.77    6.07
   1  -1  -6  178.64    6.11
   0  -1  -6    1.54    0.69
   0   1   6    2.71    0.72
   0   1   6    3.47    0.92
   0  -1   6    1.22    0.59
   0   1   6    2.15    0.69
   0  -1   6    2.99    0.84
   0   1  -6    2.31    0.74
   0  -1   6    2.55    0.67
   0   1   6    1.69    0.36
   1  -1   6  335.88   10.23
   1   1   6  322.27   10.44
   1   1   6  332.13   10.26
   1  -1   6  335.08   10.47
  -1   1  -6  324.94   10.75
  -1  -1  -6  314.51   10.66
  -2   1  -6   59.43    1.85
   2  -1   6   56.90    2.98
   2   1   6   58.46    3.03
  -2   1  -6   53.39    3.10
   2   1   6   53.29    2.87
  -2  -1  -6   57.35    3.14
   2  -1   6   52.72    2.84
   3   1   6   67.86    3.65
  -3   1  -6   73.77    2.69
   3  -1   6   74.51    3.79
  -3   1  -6   69.00    3.85
   3   1   6   75.97    3.65
   3  -1   6   68.86    3.52
  -3  -1  -6   76.36    4.01
  -4  -1  -6    4.43    1.49
   4  -1   6    6.52    1.65
   4   1   6    4.51    1.37
  -4   1  -6    4.02    1.34
  -5   1  -6    1.54    1.19
   5  -1   6    0.57    1.29
   5   1   6    1.49    1.31
  -5  -1  -6    0.25    1.13
  -6   2   6   12.44    2.37
  -5   2   6    6.56    1.79
  -4  -2   6   58.85    2.21
  -4   2   6   58.39    2.40
  -4  -2   6   58.95    2.14
  -4   2   6   60.74    2.49
  -4  -2   6   62.35    3.60
  -4   2   6   59.98    3.64
  -3   2   6    0.42    0.54
  -3  -2   6    0.22    0.78
  -3   2   6   -0.13    0.80
  -3  -2   6   -0.22    0.49
  -3   2   6    0.44    0.52
  -3  -2   6    0.22    0.45
  -2   2   6    2.53    0.78
   2   2  -6    3.41    0.54
   2  -2  -6    2.63    0.58
  -2   2   6    4.05    0.71
  -2   2   6    3.59    0.71
  -2  -2   6    3.22    0.65
  -2  -2   6    3.47    0.74
  -1  -2   6    6.95    0.98
  -1  -2   6    7.16    0.91
  -1   2   6    8.49    1.00
   1  -2  -6    8.02    0.98
   1   2  -6    9.43    1.00
  -1   2   6    9.44    0.93
  -1   2   6    8.31    1.04
   0   2   6  168.62    5.02
   0  -2   6  175.98    6.15
   0   2   6  168.78    5.74
   0  -2   6  166.87    5.90
   0  -2  -6  159.87    5.97
   0  -2   6  170.44    5.59
   0   2  -6  170.90    6.09
   0   2   6  167.29    5.91
   0   2   6  173.71    6.14
   1  -2   6   41.18    2.26
  -1   2  -6   43.78    2.56
   1  -2   6   40.06    2.31
   1   2   6   43.13    2.32
   1   2   6   39.39    2.33
  -1  -2  -6   38.95    2.44
  -2  -2  -6  117.84    5.11
   2   2   6  123.45    4.91
   2   2   6  123.57    4.93
   2  -2   6  122.98    4.92
  -2   2  -6  128.74    5.29
   2  -2   6  123.49    4.88
  -2   2  -6  123.76    3.79
   3  -2   6   -1.34    0.82
  -3  -2  -6    1.19    1.02
  -3   2  -6    0.00    0.54
  -3   2  -6   -0.19    0.84
   3   2   6   -0.29    0.80
   3   2   6   -1.13    0.93
   3  -2   6    0.19    0.83
   4  -2   6   16.28    2.26
  -4   2  -6   17.83    1.49
  -4   2  -6   12.15    2.01
   4   2   6   17.61    2.15
  -4  -2  -6   13.66    2.05
  -5   2  -6    5.33    1.64
   5   2   6    9.78    2.04
  -5  -2  -6   10.29    1.98
   5  -2   6    7.54    2.03
  -5   3   6    0.89    1.17
  -5   3   6    0.44    0.56
  -4   3   6    2.80    0.71
  -4  -3   6    2.96    0.61
  -4   3   6    3.05    0.72
  -4   3   6    3.72    1.29
  -4  -3   6    1.88    0.52
  -3   3   6   31.04    1.85
  -3  -3   6   30.99    1.78
  -3   3   6   37.32    2.53
  -3  -3   6   32.65    1.71
  -3   3   6   33.02    1.79
  -2   3   6   19.86    1.62
  -2  -3   6   21.90    1.42
   2  -3  -6   23.63    1.35
  -2  -3   6   21.75    1.54
   2   3  -6   22.83    1.34
  -2   3   6   19.62    1.43
   2   3  -6   20.44    1.21
  -1   3   6  225.03    7.48
  -1  -3   6  221.76    6.92
  -1  -3   6  243.77    7.73
   1   3  -6  227.78    7.47
  -1  -3   6  225.34    7.46
  -1   3   6  238.73    7.72
   1  -3  -6  217.03    7.46
  -1   3   6  226.26    7.08
   0   3  -6   76.68    3.41
   0   3   6   72.31    3.16
   0   3   6   76.34    3.30
   0  -3   6   76.11    2.99
   0  -3   6   75.87    3.46
   0  -3   6   75.93    3.28
   0   3   6   75.70    2.59
   0  -3  -6   78.65    3.43
   1   3   6  232.36    7.85
   1  -3   6  225.84    7.81
  -1   3  -6  224.68    8.01
  -1  -3  -6  228.78    8.03
   1  -3   6  235.64    7.57
   1   3   6  228.72    7.62
   2   3   6    4.69    1.04
  -2   3  -6    5.46    1.24
  -2  -3  -6    5.26    1.19
   2   3   6    5.50    1.20
  -2   3  -6    4.77    0.62
   2  -3   6    3.77    0.98
   2  -3   6    3.71    1.04
  -3  -3  -6   21.51    2.15
   3  -3   6   21.88    2.15
  -3   3  -6   19.59    2.15
  -3   3  -6   21.22    1.43
   3   3   6   19.94    1.88
   3  -3   6   21.60    1.95
   3   3   6   23.45    2.15
  -4   3  -6    0.74    0.80
  -4  -3  -6   -0.52    0.95
   4  -3   6    0.22    1.14
   4   3   6    1.63    1.17
  -4   3  -6   -1.27    0.90
  -5  -3  -6    7.20    1.81
  -5   3  -6   10.41    2.12
   5  -3   6    7.76    2.02
   5   3   6   13.88    2.19
  -5   4   6    1.68    1.41
  -5   4   6    1.38    0.74
  -4   4   6   -0.09    0.65
  -4  -4   6    0.26    0.49
  -4   4   6    1.74    1.15
  -4  -4   6   -0.57    0.50
  -3  -4   6  166.53    5.57
  -3   4   6  159.80    6.36
  -3   4   6  171.83    5.91
  -3   4   6  162.83    5.72
  -3  -4   6  170.31    5.70
  -2   4   6  138.62    5.03
  -2   4   6  140.16    5.18
  -2  -4   6  138.72    5.08
   2   4  -6  147.17    4.41
   2   4  -6  140.06    4.64
  -2  -4   6  141.84    4.95
   2  -4  -6  131.36    4.75
   1   4  -6  252.99    8.26
  -1   4   6  246.76    7.81
  -1  -4   6  265.57    8.52
  -1   4   6  264.64    8.57
   1  -4  -6  251.57    8.33
  -1   4   6  245.34    8.28
  -1  -4   6  247.75    8.25
   1   4  -6  257.56    7.65
  -1  -4   6  253.28    7.60
   0  -4   6    3.55    0.70
   0   4  -6    3.74    0.89
   0   4   6    4.31    0.87
   0   4   6    3.17    0.52
   0  -4  -6    3.69    0.91
   0  -4   6    3.55    0.84
   1   4   6   93.11    3.83
   1  -4   6   89.43    3.64
   1   4   6   88.84    2.73
   1   4   6   83.99    3.77
  -1   4  -6   90.26    4.09
  -1  -4  -6   86.64    3.99
   1  -4   6   92.59    3.93
  -2  -4  -6    1.32    0.85
   2  -4   6    0.79    0.77
   2   4   6    2.21    0.34
   2  -4   6    1.20    0.91
  -2   4  -6    1.41    0.50
   2   4   6    1.61    1.00
   2   4   6   -0.10    0.72
  -2   4  -6    1.66    0.89
  -3  -4  -6   25.42    2.38
  -3   4  -6   23.71    1.58
   3  -4   6   22.29    2.25
   3   4   6   28.19    2.29
  -3   4  -6   24.45    2.34
   3  -4   6   23.39    2.02
   3   4   6   25.18    2.14
  -4   4  -6    1.32    1.20
   4  -4   6    1.08    1.15
  -4   4  -6   -0.08    0.79
  -4  -4  -6    0.28    1.00
   4   4   6   -1.52    1.06
  -5  -4  -6    1.16    1.33
   5  -4   6   -1.08    1.14
   5   4   6    1.23    1.40
  -5   4  -6    0.29    1.24
  -5   5   6   49.27    3.61
  -5   5   6   41.91    2.33
  -4  -5   6   50.38    2.23
  -4   5   6   51.17    3.38
  -4   5   6   47.23    2.52
  -3   5   6    0.93    0.71
  -3  -5   6    0.55    0.65
   3   5  -6    0.31    0.40
  -3   5   6   -0.05    0.65
  -3  -5   6    0.15    0.59
  -3   5   6    0.28    0.82
  -2  -5   6   14.42    1.29
  -2   5   6   17.97    1.55
   2   5  -6   15.26    0.89
   2   5  -6   15.02    1.22
   2  -5  -6   15.99    1.32
  -2   5   6   16.44    1.57
  -2   5   6   16.82    1.43
  -1   5   6   80.30    3.60
  -1  -5   6   84.40    2.97
  -1   5   6   80.14    3.28
   1   5  -6   90.82    3.07
  -1  -5   6   88.52    3.79
  -1   5   6   88.90    3.86
   1  -5  -6   89.66    3.71
  -1  -5   6   85.56    3.61
   1   5  -6   83.39    3.57
   0  -5  -6    9.52    1.29
   0  -5   6    7.95    1.15
   0   5  -6    8.09    1.20
   0  -5   6   10.05    0.98
   0   5   6   10.27    0.84
   0   5   6    8.60    1.16
   1   5   6   46.72    2.61
  -1  -5  -6   44.51    2.75
  -1   5  -6   49.92    2.92
   1  -5   6   48.24    2.46
   1  -5   6   45.34    2.62
   1   5   6   49.13    2.68
  -2   5  -6    2.30    0.93
   2   5   6    3.47    1.00
   2  -5   6    2.33    0.96
   2  -5   6    1.45    0.92
  -2  -5  -6    3.29    1.07
   2   5   6    4.09    1.15
   3   5   6   49.85    3.06
   3   5   6   53.69    3.22
   3  -5   6   54.84    3.17
   3  -5   6   53.44    3.28
  -3  -5  -6   56.14    3.40
  -3   5  -6   47.56    3.27
  -3   5  -6   50.07    2.44
   4  -5   6    8.10    1.81
  -4  -5  -6   10.24    1.86
   4   5   6   10.29    1.86
  -4   5  -6    9.55    1.88
  -4   5  -6    9.65    1.38
  -5  -5  -6   -0.03    1.25
   5   5   6    0.41    1.35
  -5   5  -6    0.52    1.20
   5  -5   6    2.69    1.52
  -5  -6   6   10.51    0.95
  -5   6   6   10.70    1.40
  -5   6   6    9.96    2.10
  -4  -6   6   32.10    1.89
  -4   6   6   35.24    2.85
  -4   6   6   35.00    2.20
  -3  -6   6    3.71    0.94
  -3   6   6    4.80    1.19
  -3  -6   6    4.65    0.88
  -3   6   6    4.24    0.99
   2  -6  -6   94.31    3.77
   2   6  -6   90.54    3.59
  -2   6   6   88.60    3.90
  -2   6   6   94.91    3.99
  -2  -6   6   95.12    3.83
  -2   6   6  101.54    4.23
  -1   6   6   25.77    1.89
  -1  -6   6   22.86    1.85
  -1  -6   6   20.73    1.19
  -1   6   6   19.41    1.47
  -1  -6   6   21.80    1.70
   1   6  -6   22.09    1.77
   1  -6  -6   22.20    1.81
  -1   6   6   24.89    1.78
   1   6  -6   21.11    1.25
   0   6   6  301.11    8.73
   0  -6   6  287.64    9.70
   0   6  -6  293.93    9.89
   0  -6  -6  300.99    9.94
   0   6   6  283.84    9.73
   0  -6   6  291.82    8.97
  -1   6  -6   21.07    2.01
   1  -6   6   26.13    2.01
   1   6   6   29.61    2.12
   1  -6   6   24.19    1.79
  -1  -6  -6   27.22    2.16
   1   6   6   24.04    1.89
  -2  -6  -6    8.61    1.48
   2   6   6    8.85    1.44
   2  -6   6   11.16    1.51
   2  -6   6    7.95    1.42
   2   6   6    7.55    1.40
  -2   6  -6   12.09    1.68
  -3   6  -6   15.33    1.42
   3   6   6   17.32    1.99
  -3  -6  -6   14.92    1.97
   3  -6   6   11.84    1.84
   3  -6   6   17.11    1.84
  -3   6  -6   16.37    2.10
  -4   6  -6   17.52    2.33
  -4  -6  -6   16.04    2.22
   4   6   6   16.65    2.11
   4  -6   6   16.75    2.37
  -4   6  -6   15.79    1.61
   5  -6   6    8.15    1.99
  -5  -6  -6    5.85    1.82
   5   6   6    9.31    2.01
  -5   6  -6    8.60    2.07
  -5  -7   6    2.27    0.75
  -5   7   6    2.33    1.02
  -5   7   6    0.73    1.20
  -4   7   6   38.37    2.47
  -4  -7   6   39.47    2.19
  -4   7   6   35.97    3.10
  -3  -7   6   24.23    1.82
  -3   7   6   22.16    2.23
  -3   7   6   24.92    1.98
   2  -7  -6   -0.46    0.65
  -2   7   6    0.89    0.75
  -2   7   6    0.84    0.73
  -2   7   6   -0.29    0.54
  -2  -7   6    0.38    0.67
  -2  -7   6    0.11    0.73
   2   7  -6    0.21    0.65
  -1  -7   6    7.43    1.18
   1  -7  -6    7.62    1.18
  -1   7   6    7.67    1.04
  -1  -7   6    8.07    1.29
   1   7  -6    6.77    1.16
  -1  -7   6    7.57    0.71
  -1   7   6    6.56    1.13
   0   7   6  220.04    8.08
   0   7  -6  233.57    8.34
   0  -7  -6  230.36    8.26
   0  -7   6  227.35    8.13
   0   7   6  243.68    7.24
   0  -7   6  233.54    7.32
  -1  -7  -6  176.84    7.14
   1   7   6  202.98    7.21
   1  -7   6  198.70    6.69
  -1   7  -6  188.66    7.35
   1  -7   6  183.85    7.06
  -2  -7  -6    0.95    0.93
   2  -7   6    2.33    1.04
   2  -7   6    1.40    1.07
   2   7   6    1.65    1.05
  -2   7  -6    3.21    1.18
   2   7   6    2.66    1.07
  -3   7  -6    9.59    1.27
  -3  -7  -6    9.97    1.85
  -3   7  -6    9.93    1.82
   3  -7   6    9.97    1.81
   3  -7   6   11.32    1.67
   3   7   6   11.42    1.73
   4   7   6   14.81    2.00
  -4  -7  -6    9.42    1.88
   4  -7   6    9.78    1.96
  -4   7  -6    9.73    1.95
  -4   7  -6   10.69    1.50
  -5   7  -6    1.21    1.44
  -5  -7  -6   -1.13    1.17
   5   7   6    0.87    1.36
   5  -7   6    0.76    1.48
  -5  -8   6   -0.84    0.73
  -5   8   6    0.83    1.26
  -5   8   6    0.10    0.90
  -4  -8   6   -0.36    0.71
  -4   8   6    0.06    0.87
  -4   8   6    2.82    1.22
  -3   8   6    1.98    0.96
  -3  -8   6    1.40    0.90
  -3   8   6    1.87    1.06
  -2   8   6   16.51    1.69
   2  -8  -6   14.68    1.56
  -2   8   6   15.44    1.66
  -2  -8   6   13.80    1.52
  -1  -8   6   30.51    2.14
   1  -8  -6   28.47    2.22
  -1  -8   6   29.75    2.28
  -1   8   6   26.06    2.09
  -1   8   6   28.73    1.90
  -1  -8   6   28.36    1.34
   1   8  -6   28.68    2.19
   0   8   6    1.41    0.89
   0  -8   6   -0.69    0.75
   0  -8  -6    1.24    0.91
   0  -8   6    0.72    0.64
   0   8  -6    0.53    0.81
  -1   8  -6   26.61    2.40
  -1  -8  -6   31.92    2.60
   1  -8   6   31.23    2.41
   1  -8   6   32.14    2.14
   1   8   6   28.25    2.30
   2   8   6   -0.89    0.87
   2  -8   6   -0.27    0.90
   2  -8   6   -1.18    0.74
  -2  -8  -6   -0.87    0.85
  -2   8  -6    0.47    0.93
   2   8   6    0.52    0.88
  -3  -8  -6   21.15    2.34
   3  -8   6   20.84    2.36
   3   8   6   23.52    2.23
  -3   8  -6   15.67    2.21
  -3   8  -6   20.01    1.75
   4  -8   6    2.51    1.29
   4   8   6   -0.43    1.08
  -4   8  -6    1.04    1.18
  -4   8  -6    0.99    0.86
  -4  -8  -6   -0.90    1.06
  -5   8  -6    4.04    1.83
  -5  -8  -6    3.39    1.62
   5   8   6    2.54    1.62
   5  -8   6    4.59    1.76
  -5  -9   6    2.06    0.91
  -5   9   6    1.20    1.09
  -5   9   6   -0.57    1.10
  -4   9   6   12.14    2.07
  -4   9   6    8.93    1.62
  -4  -9   6   12.49    1.47
  -3   9   6    8.09    1.59
  -3   9   6    7.71    1.45
  -3  -9   6   10.49    1.45
  -2  -9   6    0.30    0.82
  -2   9   6    0.24    0.78
  -2   9   6   -0.34    0.71
  -1   9   6   44.35    2.87
  -1   9   6   42.82    2.49
  -1  -9   6   41.76    2.66
   1   9  -6   45.40    2.82
  -1  -9   6   46.23    1.80
   1  -9  -6   42.46    2.71
   0  -9   6    3.34    1.07
   0  -9   6    2.87    0.78
   0   9   6    2.93    1.06
   0  -9  -6    3.66    1.20
   0   9  -6    2.30    1.09
   1   9   6  214.72    8.17
   1  -9   6  220.03    7.62
  -1  -9  -6  217.01    8.33
   1  -9   6  233.23    8.32
  -1   9  -6  218.29    8.46
  -2  -9  -6    3.86    1.39
   2  -9   6    3.15    1.20
  -2   9  -6    3.60    1.47
   2   9   6    3.46    1.31
   2  -9   6    5.56    1.45
  -3   9  -6    9.42    1.36
   3  -9   6    5.23    1.46
   3   9   6   11.56    1.74
  -3   9  -6    8.01    1.83
  -3  -9  -6    8.14    1.81
  -4   9  -6    8.71    2.00
  -4  -9  -6    7.72    1.93
  -4   9  -6    6.91    1.35
   4   9   6    7.13    1.60
   4  -9   6    6.67    1.82
  -5   9  -6   -1.44    1.31
  -5  10   6    4.79    1.64
  -5 -10   6    4.72    1.21
  -5  10   6    3.83    1.39
  -4  10   6    1.32    1.14
  -4 -10   6    1.50    1.02
  -4  10   6   -0.13    1.09
  -3  10   6    7.59    1.54
  -3 -10   6    8.47    1.44
  -3  10   6    8.24    1.62
  -2 -10   6   29.64    2.31
  -2  10   6   27.30    2.21
  -2  10   6   27.70    2.39
  -1  10   6    3.51    0.95
  -1  10   6    3.46    1.20
   1  10  -6    4.95    1.22
  -1 -10   6    4.90    0.62
  -1 -10   6    3.39    1.10
   1 -10  -6    4.06    1.25
   0  10  -6  198.85    7.72
   0 -10  -6  195.31    7.65
   0 -10   6  202.23    7.62
   0 -10   6  194.94    6.52
   0  10   6  194.59    7.62
  -1  10  -6   12.01    1.95
   1 -10   6    7.86    1.57
  -1 -10  -6   10.21    1.78
   1 -10   6    8.55    1.39
   1  10   6    7.37    1.54
  -2 -10  -6  196.59    8.24
   2 -10   6  210.40    8.14
  -2  10  -6  211.70    8.54
   2 -10   6  203.19    7.73
   2  10   6  213.43    8.19
  -3 -10  -6   10.29    1.97
   3  10   6   15.05    1.88
  -3  10  -6   12.22    1.55
   3 -10   6   14.92    2.13
  -3  10  -6   14.17    2.33
   4 -10   6    2.44    1.28
   4  10   6   -2.20    0.97
  -4 -10  -6    0.66    1.26
  -4  10  -6    0.10    0.86
  -4  10  -6    2.93    1.65
  -4  11   6   16.65    2.15
  -4 -11   6   20.77    2.02
  -4  11   6   15.83    2.42
  -3  11   6   19.83    2.16
  -3  11   6   21.05    2.36
  -3 -11   6   19.67    2.03
  -2  11   6    0.19    0.83
  -2  11   6   -0.12    0.76
  -2 -11   6    0.13    0.81
  -1 -11   6   10.52    1.62
   1 -11  -6    7.07    1.51
  -1  11   6    6.99    1.29
   1  11  -6    4.89    1.39
  -1 -11   6   10.28    0.78
  -1  11   6    7.63    1.50
   0  11  -6   71.23    4.11
   0  11   6   70.08    4.00
   0 -11   6   68.45    3.86
   0 -11  -6   74.34    4.10
   0 -11   6   71.25    3.15
  -1 -11  -6   34.23    2.86
   1 -11   6   33.78    2.33
   1  11   6   34.53    2.78
  -1  11  -6   34.10    2.98
   1 -11   6   32.26    2.77
  -2 -11  -6    4.22    1.40
   2  11   6    3.70    1.41
   2 -11   6    3.51    1.46
  -2  11  -6    5.44    1.62
   2 -11   6    1.91    1.09
  -3  11  -6   20.85    2.71
  -3  11  -6   14.75    1.76
   3 -11   6   17.50    2.30
  -3 -11  -6   13.67    2.15
   4 -11   6    1.80    1.21
  -4 -11  -6    2.60    1.56
  -4  11  -6    0.40    1.02
   4  11   6    5.31    1.50
  -4  11  -6    3.90    1.74
  -4 -12   6   -0.02    1.02
  -4  12   6   -1.79    0.91
  -4  12   6   -1.06    1.11
  -3  12   6    3.54    1.29
  -3 -12   6    1.14    1.08
  -3  12   6   -0.02    0.99
  -2  12   6    1.61    1.09
  -2 -12   6    1.37    1.02
  -2  12   6    2.77    1.15
  -1  12   6    0.81    0.80
  -1  12   6    1.53    0.97
  -1 -12   6    0.15    0.94
   1 -12  -6    0.83    1.20
   0  12  -6    2.19    1.46
   0 -12   6   -0.98    0.70
   0  12   6    1.26    1.18
   0 -12  -6    1.88    1.32
   0 -12   6   -0.17    0.88
   1  12   6    8.26    1.68
  -1  12  -6    8.31    1.85
   1 -12   6    8.32    1.43
   1 -12   6    4.85    1.46
  -1 -12  -6    9.00    1.82
   2 -12   6   -0.09    0.91
  -2 -12  -6    2.04    1.23
   2 -12   6    1.07    1.23
  -2  12  -6    0.56    1.19
  -3 -12  -6    2.15    1.43
  -3  12  -6    1.13    1.42
   3 -12   6    0.27    1.15
  -4  12  -6   -0.59    1.43
   4 -12   6    1.63    1.29
  -4 -12  -6    0.14    1.29
  -4  12  -6    0.12    0.94
  -4  13   6    3.25    1.53
  -4 -13   6    1.26    1.27
  -4  13   6    5.14    1.68
  -3  13   6    9.92    1.95
  -3  13   6    9.66    1.89
  -3 -13   6   11.22    1.80
  -2 -13   6    1.79    1.17
  -2  13   6    1.88    1.09
  -2  13   6    1.08    1.04
  -1 -13   6   22.00    2.34
   1 -13  -6   25.10    2.54
  -1  13   6   19.07    1.99
  -1  13   6   24.96    2.54
   0 -13   6    1.47    0.84
   0  13   6    1.33    1.14
   0 -13   6    0.32    1.02
   0 -13  -6    0.75    1.12
   0  13  -6    1.74    1.36
   1  13   6   97.87    5.26
   1 -13   6  105.23    4.65
   1 -13   6  106.81    5.38
  -1  13  -6  104.02    5.70
  -1 -13  -6  105.17    5.51
   2 -13   6    2.88    1.24
   2 -13   6    0.81    1.24
  -2 -13  -6    1.71    1.38
  -2  13  -6    0.42    1.31
  -3  13  -6    3.36    1.64
  -3 -13  -6    3.54    1.72
   3 -13   6    3.73    1.49
  -4 -13  -6    2.85    1.76
  -4  13  -6    3.12    1.86
   4 -13   6    3.52    1.51
  -3  14   6    1.24    1.10
  -3  14   6   -0.70    1.18
  -3 -14   6   -0.91    1.00
  -2 -14   6    3.21    1.39
  -2  14   6    3.38    1.50
  -2  14   6    2.48    1.20
  -1  14   6   -0.14    1.07
  -1 -14   6   -0.06    1.00
   0  14  -6    1.99    1.49
   0 -14  -6    2.39    1.39
   0  14   6    1.18    1.15
   0 -14   6   -0.30    0.65
   0 -14   6    0.01    0.87
  -1  14  -6   -1.12    1.20
   1 -14   6    0.78    0.91
   1 -14   6    0.10    1.12
  -1 -14  -6   -0.65    1.07
   1  14   6    1.43    1.35
  -2  14  -6   21.34    2.90
   2 -14   6   21.05    2.39
  -2 -14  -6   14.68    2.41
   3 -14   6    2.14    1.37
  -3  14  -6    1.00    1.49
  -3 -14  -6   -0.21    1.34
  -3  15   6   -0.25    1.18
  -3  15   6    2.47    1.29
  -3 -15   6    0.23    1.26
  -2  15   6   -0.46    1.21
  -2  15   6   -0.39    0.97
  -2 -15   6    1.46    1.11
  -1  15   6    1.66    1.19
  -1 -15   6    0.12    1.01
   0 -15  -6    6.09    1.80
   0  15   6    4.94    1.64
   0 -15   6    3.47    1.52
   1  15   6    2.58    1.50
  -1  15  -6    1.43    1.48
  -1 -15  -6   -0.24    1.36
   1 -15   6    3.53    1.51
   1 -15   6    2.04    1.10
  -2 -15  -6   12.00    2.37
   2 -15   6    8.11    1.81
  -2  15  -6    9.10    2.32
  -3  15  -6    0.79    1.55
  -3 -15  -6    2.45    1.42
   3 -15   6    0.09    1.07
  -3 -16   6    1.67    1.43
  -3  16   6    2.00    1.65
  -2  16   6   -0.76    1.22
  -2 -16   6    0.06    1.12
  -2  16   6    0.68    1.12
  -1  16   6    0.83    1.29
  -1 -16   6   -0.26    1.13
   0 -16  -6   -1.18    1.28
   0 -16   6    0.25    1.17
   0  16   6    2.30    1.44
   1 -16   6    6.64    1.87
  -1  16  -6    1.38    1.63
   1 -16   6    4.71    1.29
  -1 -16  -6    6.40    2.04
  -2  16  -6    0.53    1.62
  -2 -16  -6    1.41    1.49
   2 -16   6    2.90    1.32
  -2  17   6   -0.10    1.38
  -2  17   6    1.35    1.21
  -2 -17   6    0.85    1.24
  -1  17   6    0.43    1.37
  -1 -17   6    1.12    1.24
   0 -17   6    3.50    1.58
   0  17   6    0.28    1.51
  -1 -17  -6    3.42    1.80
   1 -17   6    5.32    1.84
   2 -17   6    1.06    1.13
  -2 -17  -6    2.46    1.77
  -2  17  -6    0.06    1.70
  -1  18   6   -1.32    1.33
  -1 -18   6    0.84    1.40
   0 -18   6    6.47    1.90
   0  18   6    5.39    1.96
  -1 -18  -6   -1.00    1.58
   1 -18   6    5.15    2.02
  -5   0   7   -0.62    1.06
  -4   0   7    0.03    0.58
  -4   0   7   -0.89    0.44
  -4   0   7   -0.80    0.88
  -3   0   7   -1.31    0.62
  -3   0   7   -0.18    0.85
  -3   0   7   -0.68    0.60
  -2   0   7    0.14    0.55
  -2   0   7    0.00    0.52
  -2   0   7    0.31    0.53
   2   0  -7    0.02    0.48
  -1   0   7    0.32    0.43
   1   0  -7    0.35    0.60
  -1   0   7   -0.04    0.56
  -1   0   7    0.05    0.57
   0   0   7    0.47    0.67
   0   0   7   -0.50    0.59
   0   0  -7   -0.91    0.56
   1   0   7   -1.75    0.56
   1   0   7   -0.06    0.61
  -1   0  -7    0.08    0.64
  -2   0  -7   -1.46    0.72
   2   0   7   -0.91    0.70
   2   0   7   -0.60    0.88
  -3   0  -7    0.98    0.95
   3   0   7    0.61    0.91
   3   0   7    1.93    1.22
   4   0   7   -0.05    0.93
  -4   0  -7    0.11    0.98
   5   0   7    2.13    1.35
  -5   0  -7    0.18    1.12
  -5  -1   7   18.12    2.46
  -5   1   7   15.78    2.41
  -4  -1   7   25.23    2.49
  -4   1   7   28.13    2.61
  -4   1   7   30.70    1.61
  -4  -1   7   28.70    1.51
  -4   1   7   32.56    1.77
  -4  -1   7   33.01    1.70
  -3   1   7  246.63    8.14
  -3  -1   7  276.84    8.39
  -3  -1   7  255.06    8.13
  -3   1   7  267.89    8.41
  -3   1   7  245.60    8.82
  -3  -1   7  263.46    8.92
   2   1  -7   29.86    1.59
  -2   1   7   28.70    1.75
   2  -1  -7   30.70    1.61
  -2  -1   7   30.67    1.76
  -2  -1   7   29.32    1.96
  -2   1   7   31.54    1.94
  -2  -1   7   30.69    1.87
  -1   1   7  230.73    7.52
  -1   1   7  204.63    7.12
  -1  -1   7  207.18    7.10
   1   1  -7  208.65    7.15
   1  -1  -7  211.36    7.19
  -1  -1   7  219.31    7.41
  -1   1   7  213.31    6.71
   0  -1   7   92.66    3.91
   0   1  -7   98.17    4.12
   0  -1   7   93.54    3.70
   0   1   7   95.38    3.80
   0  -1  -7   90.88    4.05
   0   1   7   94.94    3.95
  -1   1  -7   19.32    1.81
  -1  -1  -7   17.86    1.73
   1   1   7   14.31    1.51
   1  -1   7   18.89    1.67
   1  -1   7   18.50    1.67
   1   1   7   18.10    1.63
   2   1   7  170.96    6.61
   2  -1   7  183.06    6.73
   2   1   7  181.88    6.77
  -2  -1  -7  180.44    7.07
   2  -1   7  177.21    6.70
  -2   1  -7  187.95    7.18
   3   1   7   38.39    2.73
   3   1   7   38.63    2.79
  -3  -1  -7   44.56    3.13
  -3   1  -7   37.94    2.87
   3  -1   7   45.48    2.98
   3  -1   7   42.17    2.82
  -4   1  -7   22.62    2.56
   4   1   7   19.03    2.36
  -4  -1  -7   21.85    2.48
   4  -1   7   24.70    2.57
  -5   1  -7    4.93    1.69
   5  -1   7    4.11    1.69
   5   1   7    4.27    1.78
  -5  -1  -7    3.93    1.59
  -5   2   7   16.23    2.48
  -5   2   7   11.51    0.97
  -4  -2   7   79.49    3.06
  -4   2   7   78.17    3.10
  -4  -2   7   80.55    2.94
  -4   2   7   84.58    4.42
  -3  -2   7    5.91    0.98
  -3   2   7    6.25    1.36
  -3   2   7    5.29    0.89
  -3   2   7    7.78    1.04
  -3  -2   7    4.77    0.78
  -2   2   7   64.47    2.85
  -2   2   7   63.30    2.99
  -2  -2   7   62.81    2.79
   2   2  -7   68.74    2.62
   2  -2  -7   66.70    2.69
  -2  -2   7   59.45    2.91
  -1  -2   7   14.11    1.33
  -1   2   7   15.25    1.48
   1   2  -7   14.98    1.36
  -1  -2   7   15.28    1.46
  -1   2   7   14.74    1.36
  -1   2   7   13.54    1.13
   1  -2  -7   16.16    1.43
   0   2   7  512.55   14.23
   0   2  -7  504.18   15.87
   0   2   7  500.42   15.72
   0   2   7  525.60   15.41
   0  -2   7  518.39   15.75
   0  -2  -7  514.04   15.90
   0  -2   7  519.18   15.19
  -1   2  -7  130.76    5.57
   1   2   7  135.70    5.37
  -1  -2  -7  135.78    5.59
  -1   2  -7  138.26    4.10
   1  -2   7  137.74    5.14
   1  -2   7  145.68    5.44
   1   2   7  142.91    5.28
   2   2   7  114.72    4.87
   2   2   7  111.66    4.92
   2  -2   7  117.64    4.90
   2  -2   7  113.50    4.92
  -2  -2  -7  117.22    5.25
  -2   2  -7  119.17    3.50
  -2   2  -7  119.45    5.27
   3  -2   7    7.71    1.59
   3   2   7    6.61    1.50
  -3  -2  -7    7.34    1.57
   3  -2   7    4.83    1.28
  -3   2  -7    6.38    1.51
   3   2   7    7.33    1.40
  -3   2  -7    7.57    0.79
   4   2   7   30.19    2.74
  -4   2  -7   21.44    2.55
   4  -2   7   23.95    2.61
  -4  -2  -7   23.42    2.60
   5   2   7    2.31    1.42
  -5   2  -7    0.25    1.27
   5  -2   7    2.94    1.61
  -5  -2  -7    0.07    1.18
  -5   3   7    5.07    0.83
  -5   3   7    6.78    1.92
  -4   3   7   -0.29    0.57
  -4  -3   7   -0.10    0.59
  -4  -3   7    0.63    0.52
  -4   3   7   -0.47    1.02
  -3  -3   7  106.01    4.01
  -3   3   7   96.14    3.88
  -3  -3   7   96.12    3.75
  -3   3   7   98.97    4.54
  -3   3   7  105.16    4.11
  -2   3   7   25.32    1.84
  -2   3   7   22.07    1.60
   2  -3  -7   24.71    1.60
  -2  -3   7   26.46    1.67
   2   3  -7   26.59    1.54
  -1  -3   7    3.15    0.82
  -1   3   7    4.36    0.77
  -1   3   7    3.13    0.90
  -1  -3   7    3.83    0.71
   1   3  -7    1.41    0.72
  -1   3   7    5.27    0.92
   1  -3  -7    3.08    0.87
  -1  -3   7    2.24    0.88
   0  -3   7  176.78    6.51
   0   3   7  185.41    6.60
   0   3   7  187.74    5.53
   0  -3   7  183.90    6.12
   0   3  -7  183.94    6.69
   0  -3  -7  180.70    6.70
   0   3   7  179.44    6.33
   1   3   7   10.57    1.40
   1   3   7    8.87    1.30
  -1  -3  -7   10.53    1.51
  -1   3  -7    9.59    1.43
   1  -3   7   11.77    1.39
   1  -3   7   10.26    1.36
   2  -3   7    3.22    1.18
   2   3   7    2.56    1.14
  -2   3  -7    2.51    1.07
   2   3   7    1.92    0.99
  -2   3  -7    2.82    0.51
  -2  -3  -7    1.07    0.94
   2  -3   7    2.18    0.98
   3   3   7    0.83    0.98
   3  -3   7    0.79    0.95
   3   3   7    1.55    1.15
  -3  -3  -7   -1.08    0.85
   3  -3   7    1.21    0.98
  -3   3  -7    0.66    0.57
  -3   3  -7    0.21    0.94
   4   3   7   14.54    2.14
   4  -3   7   15.38    2.22
  -4  -3  -7   12.16    2.09
  -4   3  -7   15.28    2.27
   5   3   7    0.39    1.43
  -5  -3  -7    0.93    1.39
  -5   3  -7    3.38    1.52
   5  -3   7    3.82    1.58
  -5   4   7    4.71    0.90
  -5   4   7    3.41    1.49
  -4   4   7    1.20    1.02
  -4  -4   7    0.48    0.57
  -4   4   7    0.35    0.71
  -3   4   7   -1.19    0.72
  -3  -4   7    1.04    0.63
  -3   4   7    0.50    0.62
  -3   4   7    0.68    0.61
  -3  -4   7    0.48    0.72
  -2  -4   7    1.96    0.72
  -2   4   7    0.87    0.60
   2   4  -7    1.29    0.58
  -2   4   7    0.86    0.62
   2   4  -7    2.12    0.66
  -2   4   7    0.40    0.66
  -2  -4   7    0.05    0.45
   2  -4  -7    1.20    0.66
  -1  -4   7   55.00    2.87
  -1   4   7   49.55    2.34
  -1   4   7   52.43    2.82
  -1  -4   7   50.83    2.60
   1  -4  -7   51.17    2.70
  -1  -4   7   47.39    2.14
   1   4  -7   48.91    2.62
  -1   4   7   44.77    2.47
   0   4   7    4.16    0.95
   0  -4  -7    4.63    1.07
   0  -4   7    3.48    0.82
   0   4  -7    2.82    1.00
   0  -4   7    3.70    0.98
   0   4   7    4.10    0.59
   1   4   7   82.01    3.87
  -1   4  -7   83.62    4.08
   1  -4   7   77.17    3.80
   1   4   7   84.79    3.77
   1  -4   7   84.28    3.64
  -1  -4  -7   81.97    4.03
   2  -4   7   55.08    3.13
  -2  -4  -7   55.84    3.42
   2   4   7   50.31    3.08
  -2   4  -7   49.75    3.22
   2   4   7   52.07    3.11
  -2   4  -7   52.03    2.12
   2  -4   7   55.11    3.11
   3   4   7    3.00    1.13
  -3   4  -7   -0.47    0.94
   3   4   7    3.28    1.37
   3  -4   7    1.26    1.08
  -3  -4  -7   -0.31    0.86
   3  -4   7    1.54    0.98
  -3   4  -7    0.35    0.64
  -4   4  -7    1.78    1.30
  -4  -4  -7    0.94    1.24
   4  -4   7    1.96    1.42
   4   4   7    4.01    1.46
  -5  -4  -7    2.21    1.51
  -5   4  -7    7.22    1.92
   5   4   7    4.86    1.87
   5  -4   7    4.16    1.73
  -5  -5   7    2.97    0.54
  -5   5   7    2.15    0.88
  -5   5   7    1.41    1.32
  -4  -5   7   28.63    1.75
  -4   5   7   29.67    2.74
  -4   5   7   31.41    2.05
  -3   5   7   51.68    3.10
  -3  -5   7   51.32    2.55
  -3   5   7   51.98    2.68
   2  -5  -7    1.41    0.69
  -2  -5   7    0.09    0.57
  -2   5   7    1.02    0.69
  -2  -5   7    1.09    0.72
  -2   5   7    2.57    0.84
   2   5  -7    2.64    0.57
   2   5  -7    1.47    0.68
  -2   5   7    1.58    0.72
  -1   5   7  121.66    4.78
  -1  -5   7  117.25    4.69
  -1   5   7  125.37    5.01
  -1  -5   7  122.06    4.98
  -1  -5   7  113.65    4.02
   1  -5  -7  114.78    4.72
   1   5  -7  119.67    4.71
  -1   5   7  112.93    4.27
   0  -5  -7   78.66    3.77
   0   5   7   80.03    3.68
   0   5  -7   81.45    3.84
   0   5   7   78.72    2.86
   0  -5   7   82.28    3.75
   0  -5   7   73.40    3.14
   1  -5   7   26.00    2.09
   1   5   7   31.24    2.32
   1   5   7   27.18    1.18
  -1  -5  -7   27.57    2.26
  -1   5  -7   27.86    2.37
   1   5   7   30.38    2.29
   1  -5   7   25.45    1.88
   2   5   7  289.64    9.96
   2  -5   7  294.89    9.99
  -2   5  -7  286.08   10.32
  -2  -5  -7  284.61   10.25
   2  -5   7  271.15    9.64
   2   5   7  286.02    9.73
  -3   5  -7   23.39    2.51
  -3  -5  -7   24.66    2.51
   3   5   7   27.45    2.46
  -3   5  -7   23.88    1.64
   3  -5   7   26.85    2.31
   3  -5   7   29.68    2.47
  -4   5  -7   13.68    2.23
   4  -5   7   14.40    2.25
   4   5   7   14.67    2.12
  -4  -5  -7   16.39    2.31
  -5  -5  -7   -0.66    1.22
   5  -5   7    2.19    1.56
  -5   5  -7    1.30    1.43
   5   5   7    0.72    1.53
  -5  -6   7    6.56    0.81
  -5   6   7    4.69    1.68
  -5   6   7    4.69    1.11
  -4   6   7   -0.41    0.75
  -4  -6   7   -0.65    0.61
  -4   6   7    0.57    1.04
  -3  -6   7    1.70    0.78
  -3   6   7    0.34    0.82
  -3   6   7    0.88    0.76
   2  -6  -7   45.10    2.47
  -2  -6   7   43.06    2.47
  -2   6   7   44.33    2.68
  -2  -6   7   46.33    2.69
  -2   6   7   42.99    2.53
  -2   6   7   42.58    2.53
  -1   6   7   71.57    3.55
  -1  -6   7   76.71    2.86
   1  -6  -7   76.61    3.62
  -1   6   7   75.75    3.22
  -1  -6   7   84.97    3.95
   1   6  -7   79.04    3.60
  -1  -6   7   74.97    3.58
  -1   6   7   78.94    3.87
   0  -6   7    8.27    1.04
   0  -6   7    7.73    1.30
   0   6   7    9.66    0.92
   0   6   7    7.61    1.24
   0  -6  -7    8.47    1.37
   0   6  -7    7.31    1.38
   1   6   7   49.36    2.86
  -1  -6  -7   44.48    2.93
   1   6   7   42.34    2.77
  -1   6  -7   46.68    3.02
   1  -6   7   44.12    2.83
   1   6   7   44.15    1.81
   1  -6   7   44.51    2.49
   2  -6   7   62.58    3.51
   2   6   7   64.43    3.54
  -2   6  -7   68.77    3.92
   2  -6   7   70.68    3.74
  -2  -6  -7   64.04    3.85
   2   6   7   64.21    3.66
  -3   6  -7    0.57    1.26
  -3  -6  -7   -0.18    1.07
   3   6   7    4.63    1.44
   3  -6   7    0.05    1.04
   3  -6   7    1.50    1.15
  -3   6  -7    1.89    0.81
   4   6   7   21.43    2.47
   4  -6   7   22.87    2.62
  -4   6  -7   20.57    2.62
  -4  -6  -7   23.51    2.70
  -5  -6  -7    3.20    1.69
   5   6   7   -0.12    1.49
   5  -6   7    0.55    1.37
  -5   6  -7    0.66    1.36
  -5   7   7    0.94    1.17
  -5   7   7    0.43    0.94
  -5  -7   7    0.81    0.65
  -4  -7   7    4.43    0.98
  -4   7   7    6.06    1.21
  -4   7   7    5.02    1.50
  -3   7   7   -1.82    0.55
  -3   7   7    1.34    0.84
  -3  -7   7    0.11    0.73
  -2   7   7   38.44    2.43
  -2   7   7   33.84    2.34
  -2  -7   7   40.80    2.44
  -1  -7   7   -0.66    0.67
  -1   7   7    0.04    0.65
  -1  -7   7    0.06    0.85
   1   7  -7    0.36    0.79
   1  -7  -7    1.06    0.82
  -1  -7   7    0.44    0.50
  -1   7   7    1.20    0.65
   0  -7   7   37.16    2.06
   0  -7  -7   40.77    2.70
   0   7  -7   42.40    2.76
   0   7   7   43.26    2.73
   0   7   7   40.89    2.01
   0  -7   7   41.80    2.62
  -1  -7  -7    1.51    1.00
   1  -7   7    1.81    0.96
  -1   7  -7    0.06    0.94
   1  -7   7   -0.15    0.75
   1   7   7    1.41    0.98
   2   7   7    3.17    1.26
  -2   7  -7    5.73    1.48
   2  -7   7    3.63    1.25
   2  -7   7    4.16    1.30
  -2  -7  -7    3.29    1.27
   2   7   7    5.16    1.45
   3   7   7   26.02    2.45
   3  -7   7   28.40    2.65
  -3  -7  -7   25.23    2.63
  -3   7  -7   28.30    1.90
  -3   7  -7   28.59    2.80
  -4  -7  -7    1.34    1.46
   4   7   7    4.43    1.44
   4  -7   7    0.60    1.21
  -4   7  -7   -0.37    1.11
  -5  -7  -7    2.67    1.77
  -5   7  -7    6.14    1.86
   5   7   7    4.21    1.84
   5  -7   7    7.66    2.01
  -5   8   7   -0.22    1.24
  -5  -8   7    0.58    0.76
  -5   8   7   -1.98    0.89
  -4   8   7    2.97    1.11
  -4  -8   7    1.13    0.86
  -4   8   7    2.07    1.25
  -3  -8   7    0.32    0.79
  -3   8   7   -0.39    0.81
  -3   8   7    0.37    0.84
  -2   8   7   13.30    1.60
  -2  -8   7   16.86    1.67
  -2   8   7   16.79    1.77
  -1  -8   7   87.07    4.13
  -1  -8   7   91.20    3.17
   1  -8  -7   90.07    4.27
  -1   8   7   88.53    4.24
  -1   8   7   89.78    3.78
   1   8  -7   90.98    4.20
   0  -8  -7   12.25    1.66
   0  -8   7   11.90    1.60
   0  -8   7   10.85    1.16
   0   8   7   12.49    1.20
   0   8   7   11.73    1.60
   0   8  -7   11.94    1.69
   1  -8   7   50.68    2.81
   1  -8   7   53.00    3.22
  -1  -8  -7   43.25    3.14
  -1   8  -7   50.68    3.35
   1   8   7   50.32    3.16
  -2   8  -7   38.66    3.09
   2  -8   7   38.56    2.90
   2  -8   7   36.25    2.72
  -2  -8  -7   41.21    3.05
   2   8   7   43.17    2.88
   2   8   7   35.16    2.88
   3   8   7   -0.53    1.07
  -3   8  -7   -0.05    0.71
  -3   8  -7   -0.87    0.94
   3  -8   7    3.37    1.33
  -3  -8  -7    0.32    1.07
   4  -8   7    2.97    1.51
   4   8   7    3.12    1.44
  -4  -8  -7   -0.36    1.25
  -4   8  -7    2.30    1.49
  -5   9   7    8.10    1.61
  -5  -9   7    8.59    1.24
  -5   9   7    6.99    1.94
  -4   9   7   -0.16    1.00
  -4  -9   7    0.09    0.83
  -4   9   7   -0.07    0.89
  -3  -9   7   32.79    2.35
  -3   9   7   35.61    2.79
  -3   9   7   37.38    2.70
  -2   9   7    4.23    1.12
  -2   9   7    5.51    1.27
  -2  -9   7    2.05    0.99
  -1  -9   7  136.62    4.45
  -1  -9   7  136.48    5.75
  -1   9   7  135.07    5.22
   1   9  -7  139.08    5.75
   1  -9  -7  138.55    5.86
  -1   9   7  143.21    5.91
   0  -9   7   49.19    3.17
   0   9  -7   54.34    3.44
   0   9   7   44.87    2.41
   0  -9  -7   47.39    3.16
   0  -9   7   48.11    2.39
   0   9   7   43.64    2.96
  -1   9  -7   33.16    2.90
   1  -9   7   32.71    2.57
   1   9   7   26.88    2.42
   1  -9   7   26.53    2.12
  -1  -9  -7   27.64    2.54
  -2   9  -7    5.20    1.59
  -2  -9  -7    5.93    1.57
   2  -9   7    4.51    1.51
   2  -9   7    4.67    1.38
   2   9   7    6.92    1.57
  -3   9  -7    7.87    1.28
   3  -9   7   10.53    1.87
  -3  -9  -7    5.87    1.71
   3   9   7    9.14    1.77
  -3   9  -7   11.74    2.16
  -4  -9  -7    3.92    1.68
   4   9   7    5.61    1.61
   4  -9   7    2.40    1.45
  -4   9  -7    0.95    1.32
  -4  10   7   -1.27    0.91
  -4  10   7    0.67    1.15
  -4 -10   7   -0.28    0.86
  -3 -10   7    2.56    1.07
  -3  10   7    0.06    0.95
  -3  10   7   -0.82    0.84
  -2  10   7   25.27    2.34
  -2  10   7   21.48    2.07
  -2 -10   7   21.65    2.03
  -1  10   7    0.82    0.96
  -1 -10   7    0.10    0.88
   1 -10  -7    0.48    0.93
  -1 -10   7    0.13    0.48
  -1  10   7    0.77    0.77
   0 -10   7   74.13    3.20
   0 -10   7   72.21    4.11
   0 -10  -7   80.52    4.29
   0  10  -7   73.69    4.27
   0  10   7   76.79    4.19
  -1 -10  -7    5.84    1.57
   1 -10   7    7.54    1.59
   1 -10   7    5.90    1.28
   1  10   7    5.40    1.48
  -1  10  -7    5.93    1.62
   2 -10   7    2.97    1.25
  -2 -10  -7    5.66    1.62
   2 -10   7    3.63    1.25
  -2  10  -7    3.48    1.53
   2  10   7    4.85    1.51
   3 -10   7    4.04    1.39
  -3  10  -7    4.18    1.15
  -3  10  -7    3.02    1.66
  -3 -10  -7    2.10    1.36
   3  10   7    6.43    1.55
   4  10   7   -0.04    1.27
  -4  10  -7   -0.18    1.27
   4 -10   7    0.90    1.14
  -4 -10  -7   -0.72    1.33
  -4 -11   7   13.78    1.77
  -4  11   7    8.38    1.92
  -4  11   7   14.93    2.17
  -3  11   7    2.60    1.27
  -3 -11   7    3.04    1.22
  -3  11   7    2.80    1.29
  -2 -11   7    1.41    1.05
  -2  11   7    1.37    1.04
  -2  11   7    2.96    1.12
  -1 -11   7   11.21    1.70
   1 -11  -7   12.53    1.84
  -1  11   7   12.10    1.54
  -1  11   7   11.97    1.83
   0  11  -7  204.76    8.36
   0 -11  -7  214.45    8.39
   0 -11   7  204.66    6.98
   0  11   7  211.72    8.39
   0 -11   7  217.04    8.33
   1  11   7    2.30    1.20
   1 -11   7    1.69    1.19
   1 -11   7    3.28    1.11
  -1 -11  -7    1.42    1.18
  -1  11  -7    4.74    1.59
   2 -11   7    2.32    1.32
  -2 -11  -7    1.96    1.22
   2  11   7    3.97    1.40
   2 -11   7    2.45    1.08
  -2  11  -7    1.20    1.35
  -3 -11  -7    1.07    1.31
  -3  11  -7    0.51    1.40
   3 -11   7    0.12    1.03
  -3  11  -7   -0.15    0.93
  -4 -11  -7    3.79    1.72
   4 -11   7    6.88    1.82
   4  11   7    2.71    1.48
  -4  11  -7    3.36    1.82
  -4  12   7   -0.44    1.23
  -4 -12   7    3.47    1.31
  -4  12   7    1.23    1.27
  -3  12   7   21.78    2.44
  -3 -12   7   16.79    2.11
  -3  12   7   20.97    2.45
  -2 -12   7   -0.32    0.92
  -2  12   7    0.39    0.95
  -2  12   7    0.16    0.87
  -1 -12   7    2.46    1.15
  -1  12   7    3.88    1.12
  -1  12   7    3.33    1.32
   0  12  -7    1.51    1.28
   0 -12  -7    2.43    1.34
   0  12   7    0.59    0.98
   0 -12   7    0.23    1.06
   0 -12   7    0.79    0.79
  -1  12  -7   78.42    4.73
   1 -12   7   81.28    4.53
   1  12   7   74.14    4.44
   1 -12   7   73.30    3.74
  -1 -12  -7   79.24    4.63
  -2  12  -7   12.91    2.32
   2 -12   7    8.25    1.71
   2 -12   7   10.61    2.00
  -2 -12  -7   11.38    2.18
  -3  12  -7    4.69    1.27
  -3 -12  -7    5.03    1.66
   3 -12   7    1.46    1.30
  -3  12  -7    2.44    1.67
  -4 -12  -7    4.46    1.91
  -4  12  -7    4.33    1.96
   4 -12   7    2.93    1.60
  -4  13   7    4.00    1.58
  -4  13   7    5.14    1.80
  -4 -13   7    6.03    1.65
  -3 -13   7    5.07    1.58
  -3  13   7    5.91    1.58
  -3  13   7    7.07    1.86
  -2  13   7    0.38    1.14
  -2  13   7   -0.57    0.87
  -2 -13   7    1.94    1.22
  -1  13   7   21.97    2.48
  -1  13   7   21.32    2.08
  -1 -13   7   20.16    2.32
   0  13   7   10.04    1.96
   0 -13  -7    5.40    1.56
   0 -13   7    9.20    1.21
   0 -13   7    7.55    1.74
   1  13   7   17.50    2.35
  -1  13  -7   16.59    2.51
   1 -13   7   18.92    1.92
  -1 -13  -7   19.83    2.52
   1 -13   7   13.93    2.25
  -2 -13  -7    0.10    1.27
   2 -13   7    2.31    1.43
   2 -13   7   -0.59    1.04
  -2  13  -7   -1.11    1.21
  -3  13  -7    0.92    1.50
   3 -13   7    0.93    1.25
  -3 -13  -7   -0.07    1.32
  -3 -14   7    0.66    1.20
  -3  14   7    0.77    1.13
  -3  14   7   -1.12    1.12
  -2  14   7   -1.58    0.78
  -2  14   7   -0.17    1.10
  -2 -14   7   -0.35    1.11
  -1 -14   7    2.23    1.24
  -1  14   7    0.97    0.95
  -1  14   7    2.02    1.32
   0 -14  -7   -0.97    1.14
   0 -14   7    0.88    1.17
   0  14   7    0.22    1.17
  -1 -14  -7   -0.03    1.18
   1 -14   7    1.29    1.03
  -1  14  -7    0.72    1.41
   1 -14   7   -0.77    1.19
   1  14   7    3.06    1.44
  -2 -14  -7    8.56    2.07
  -2  14  -7    5.62    1.83
   2 -14   7    7.17    1.67
  -3 -14  -7    1.57    1.45
   3 -14   7   -0.87    0.93
  -3  14  -7    1.94    1.71
  -3 -15   7    0.84    1.16
  -3  15   7   -0.48    1.23
  -3  15   7   -0.53    1.08
  -2  15   7    3.18    1.55
  -2 -15   7    3.15    1.51
  -2  15   7    4.04    1.38
  -1 -15   7    1.68    1.17
  -1  15   7    2.74    1.49
  -1  15   7    3.19    1.12
   0 -15  -7   35.39    3.38
   0  15   7   36.45    3.44
   0 -15   7   42.06    3.50
   1 -15   7    1.13    0.96
  -1 -15  -7   -0.91    1.28
   1 -15   7   -1.54    1.25
   1  15   7   -0.68    1.14
  -1  15  -7   -0.54    1.35
   2 -15   7    1.96    1.27
  -2 -15  -7    5.52    1.97
  -2  15  -7    3.04    1.80
  -2  16   7    0.64    1.13
  -2 -16   7    0.18    1.30
  -2  16   7    0.20    1.34
  -1  16   7    0.17    0.96
  -1  16   7    0.19    1.23
  -1 -16   7   -0.05    1.18
   0 -16   7    3.31    1.60
   0  16   7    4.17    1.73
  -1 -16  -7    0.56    1.64
   1 -16   7   -0.82    1.39
   2 -16   7   -0.67    1.03
  -2  16  -7    2.23    1.61
  -2 -16  -7    2.52    1.58
  -1 -17   7    8.23    2.02
  -1  17   7    5.42    2.09
  -1  17   7    7.24    1.76
   0  17   7    0.08    1.43
   0 -17   7   -1.08    1.21
  -1 -17  -7    4.73    2.00
   1 -17   7    4.85    1.98
  -5   0   8    4.62    1.61
  -4   0   8   39.66    2.95
  -4   0   8   36.74    1.94
  -3   0   8  145.80    5.30
  -3   0   8  138.48    5.04
  -3   0   8  135.56    5.65
   2   0  -8   28.51    1.73
  -2   0   8   27.78    1.81
  -2   0   8   27.27    1.88
  -1   0   8  792.73   23.04
  -1   0   8  739.02   22.66
   1   0  -8  761.40   22.70
   0   0  -8  132.52    5.38
   0   0   8  134.30    5.03
   0   0   8  133.79    5.25
  -1   0  -8    0.40    0.83
   1   0   8   -0.24    0.79
   1   0   8    0.78    0.80
  -2   0  -8    9.48    1.63
   2   0   8    7.42    1.45
   2   0   8    9.18    1.57
   3   0   8  177.71    7.09
   3   0   8  180.46    7.11
  -3   0  -8  171.55    7.50
  -4   0  -8    6.84    1.76
   4   0   8    4.59    1.58
  -5   0  -8   10.57    2.19
   5   0   8   12.69    2.37
  -5   1   8   -0.23    1.03
  -4  -1   8   29.28    2.62
  -4   1   8   26.01    1.67
  -4   1   8   27.34    2.59
  -4  -1   8   27.15    1.62
  -3   1   8   12.03    1.25
  -3  -1   8   12.76    1.18
  -3  -1   8   10.52    1.59
  -3   1   8   11.02    1.60
  -3  -1   8   11.83    1.33
  -2   1   8   -0.16    0.53
   2   1  -8    0.04    0.58
   2  -1  -8    0.83    0.62
  -2   1   8    0.04    0.60
  -2  -1   8   -0.70    0.49
  -2   1   8   -0.13    0.56
  -2  -1   8   -0.05    0.44
  -1  -1   8    1.76    0.77
  -1   1   8    1.21    0.65
  -1  -1   8    2.72    0.99
   1   1  -8    3.24    0.92
   1  -1  -8    1.21    0.89
  -1   1   8    2.02    0.99
  -1   1   8    2.10    0.97
   0   1   8   88.49    3.93
   0  -1  -8   91.49    4.10
   0  -1   8   82.44    3.66
   0   1   8   87.72    3.78
   0   1  -8   85.77    4.05
   0  -1   8   89.93    3.94
   1   1   8   15.83    1.65
  -1   1  -8   11.52    1.64
   1   1   8   13.89    1.66
   1  -1   8   13.57    1.53
   1  -1   8   14.11    1.61
  -1  -1  -8   12.41    1.63
  -2   1  -8   28.80    2.59
   2   1   8   33.25    2.52
   2   1   8   29.26    2.46
   2  -1   8   32.43    2.46
   2  -1   8   32.49    2.44
  -2  -1  -8   34.53    2.64
   3   1   8   21.09    2.26
   3   1   8   17.27    2.08
   3  -1   8   17.36    2.15
  -3  -1  -8   18.31    2.27
   3  -1   8   19.95    2.16
  -3   1  -8   17.34    2.28
  -4   1  -8    9.51    2.06
   4  -1   8    8.65    1.87
  -4  -1  -8    8.04    1.79
   4   1   8    6.29    1.66
   5  -1   8    3.36    1.50
  -5  -1  -8    0.91    1.25
  -5   1  -8    2.49    1.52
   5   1   8    1.66    1.47
  -5   2   8    0.18    0.57
  -5   2   8   -0.70    1.01
  -4   2   8    3.09    1.27
  -4  -2   8    3.98    0.78
  -4   2   8    1.95    0.76
  -3   2   8    8.12    1.05
  -3   2   8    7.00    1.41
  -3  -2   8    8.21    1.03
  -2   2   8   16.06    1.43
  -2  -2   8   13.79    1.34
  -2   2   8   13.75    1.42
   2  -2  -8   13.72    1.24
   2   2  -8   14.45    1.25
  -2   2   8   17.34    1.58
   1   2  -8    6.53    1.11
  -1   2   8    7.91    0.94
   1  -2  -8    7.15    1.20
  -1   2   8    6.53    1.16
  -1   2   8    6.66    1.21
  -1  -2   8    8.92    1.35
  -1  -2   8    7.56    1.13
   0   2   8    4.67    1.05
   0   2   8    1.96    0.92
   0   2  -8    3.22    0.99
   0   2   8    2.70    0.49
   0  -2   8    3.93    1.01
   0  -2   8    2.25    0.88
   0  -2  -8    2.28    0.91
   1  -2   8   -0.20    0.71
   1   2   8    0.76    0.90
  -1   2  -8   -0.15    0.88
  -1   2  -8    0.05    0.35
   1  -2   8   -0.32    0.83
   1   2   8   -1.16    0.68
  -1  -2  -8    0.15    0.88
  -2  -2  -8   37.75    2.86
  -2   2  -8   33.23    2.75
   2   2   8   38.64    2.64
   2  -2   8   36.76    2.60
   2  -2   8   37.77    2.66
   2   2   8   33.71    2.61
   3  -2   8    0.38    1.01
   3   2   8   -0.59    1.00
   3  -2   8    0.09    1.05
   3   2   8   -1.92    0.91
  -3  -2  -8   -1.92    0.93
  -3   2  -8   -0.67    1.02
   4  -2   8    4.34    1.61
  -4   2  -8    3.60    1.49
   4   2   8    2.21    1.44
  -4  -2  -8    3.32    1.44
  -5  -2  -8    2.91    1.68
   5   2   8    2.55    1.52
  -5   2  -8    1.45    1.39
   5  -2   8   -0.93    1.32
  -5   3   8    2.24    1.33
  -5   3   8    1.29    0.71
  -4   3   8    0.18    0.66
  -4   3   8    1.37    1.09
  -4  -3   8    0.70    0.66
  -3   3   8    1.98    0.78
  -3  -3   8    0.08    0.59
  -3   3   8    1.44    0.92
   2  -3  -8   13.47    1.32
  -2   3   8   13.16    1.39
  -2   3   8   17.26    1.64
  -2   3   8   13.03    1.44
  -2  -3   8   15.59    1.41
   2   3  -8   14.90    1.28
  -1   3   8   87.66    3.81
  -1  -3   8   81.61    3.26
   1  -3  -8   81.92    3.75
  -1   3   8   88.27    4.08
   1   3  -8   82.44    3.72
  -1   3   8   80.98    3.28
  -1  -3   8   89.93    4.06
  -1  -3   8   74.88    3.62
   0   3   8    8.95    0.76
   0   3   8    8.24    1.25
   0   3  -8   10.53    1.51
   0  -3  -8    7.65    1.28
   0  -3   8    8.21    1.19
   0   3   8    7.31    1.22
   0  -3   8    6.63    1.21
   1  -3   8  187.84    6.87
   1  -3   8  173.10    6.42
  -1  -3  -8  186.71    7.14
  -1   3  -8  167.34    6.98
   1   3   8  180.17    6.64
   1   3   8  180.36    6.83
  -2   3  -8   57.16    3.62
  -2  -3  -8   57.88    3.60
  -2   3  -8   60.74    2.06
   2   3   8   59.02    3.40
   2  -3   8   58.09    3.44
   3  -3   8    7.57    1.74
   3  -3   8    6.38    1.54
  -3   3  -8    8.11    1.81
   3   3   8    8.57    1.76
  -3  -3  -8   11.80    2.03
  -4  -3  -8    9.51    1.98
   4  -3   8    8.63    1.94
   4   3   8    3.87    1.48
  -4   3  -8    7.54    1.90
   5  -3   8   -0.23    1.36
   5   3   8    2.29    1.59
  -5  -3  -8   -0.12    1.31
  -5   3  -8    0.40    1.27
  -5   4   8    0.84    0.78
  -5   4   8    0.23    1.11
  -4  -4   8   30.89    1.86
  -4   4   8   32.44    2.81
  -4   4   8   28.80    2.02
  -3  -4   8   44.61    2.37
  -3   4   8   42.89    2.83
  -3   4   8   42.45    2.45
  -2   4   8   12.61    1.44
  -2   4   8   11.78    1.35
  -2  -4   8    9.69    1.40
  -2  -4   8   14.31    1.40
  -1  -4   8   14.65    1.23
  -1   4   8   12.50    1.21
   1   4  -8   14.06    1.48
  -1  -4   8   17.33    1.83
  -1   4   8   10.25    1.34
   1  -4  -8   13.47    1.53
  -1   4   8   11.59    1.54
  -1  -4   8   12.24    1.42
   0  -4  -8  122.23    5.30
   0   4  -8  135.74    5.38
   0  -4   8  124.77    5.14
   0  -4   8  117.75    4.58
   0   4   8  128.04    4.09
   0   4   8  123.10    5.12
   1   4   8  172.31    6.47
   1   4   8  179.15    6.71
   1  -4   8  166.57    6.22
  -1  -4  -8  166.69    6.81
  -1   4  -8  172.44    6.93
   1  -4   8  169.91    6.65
  -2   4  -8   45.43    1.88
   2   4   8   43.60    2.98
   2  -4   8   40.97    2.85
   2  -4   8   49.32    3.19
  -2  -4  -8   45.95    3.27
   2   4   8   44.86    2.96
  -2   4  -8   47.17    3.33
   3  -4   8  112.46    5.38
   3   4   8  117.17    5.42
   3  -4   8  125.07    5.53
  -3  -4  -8  119.93    5.88
  -3   4  -8  110.51    5.70
   4  -4   8   25.08    2.75
   4   4   8   26.08    2.80
  -4  -4  -8   27.74    3.00
  -4   4  -8   23.08    2.86
  -5   4  -8    0.33    1.23
   5  -4   8    0.35    1.26
   5   4   8   -1.06    1.43
  -5  -4  -8   -1.02    1.20
  -5  -5   8    1.49    0.64
  -5   5   8    0.00    1.19
  -5   5   8    2.91    0.94
  -4   5   8    0.08    0.77
  -4  -5   8    0.01    0.65
  -4   5   8    0.79    0.99
  -3  -5   8    3.26    0.88
  -3   5   8    3.09    0.95
  -3   5   8    0.39    0.99
  -2   5   8    2.79    0.93
  -2   5   8    2.85    0.92
  -2  -5   8    2.58    0.92
  -1   5   8    0.09    0.73
  -1  -5   8    2.41    0.69
  -1   5   8    0.80    0.58
  -1  -5   8    0.53    0.73
  -1  -5   8    0.34    0.83
   1  -5  -8    1.55    0.86
   1   5  -8    1.17    0.86
   0   5  -8    5.98    1.29
   0   5   8    6.05    1.25
   0  -5  -8    6.80    1.39
   0  -5   8    8.00    1.12
   0   5   8    8.12    0.82
   0  -5   8    5.48    1.21
   1  -5   8  109.58    4.95
   1   5   8  118.95    4.96
  -1   5  -8  102.21    5.08
   1   5   8  109.26    3.33
  -1  -5  -8  117.58    5.28
   1  -5   8  108.72    4.59
   1   5   8  110.55    4.97
   2  -5   8   12.40    1.76
  -2  -5  -8   12.02    1.83
   2  -5   8    9.81    1.66
   2   5   8    9.94    1.65
  -2   5  -8   11.03    1.88
   2   5   8   11.96    1.78
   3   5   8   37.55    2.92
   3  -5   8   39.46    3.03
  -3  -5  -8   40.70    3.19
  -3   5  -8   37.71    3.24
  -4   5  -8   12.31    2.30
   4  -5   8   16.93    2.40
   4   5   8   13.66    2.18
  -4  -5  -8   14.83    2.41
   5  -5   8   -0.88    1.30
  -5   5  -8    0.67    1.44
   5   5   8    1.42    1.60
  -5  -5  -8   -2.43    1.20
  -5   6   8    1.47    1.37
  -5  -6   8    3.76    0.81
  -5   6   8    4.96    1.21
  -4  -6   8   13.71    1.35
  -4   6   8   13.20    2.02
  -4   6   8    9.75    1.45
  -3   6   8    3.37    1.03
  -3  -6   8    2.00    0.81
  -3   6   8    3.07    1.08
  -2  -6   8   -0.31    0.72
  -2   6   8    0.26    0.70
  -2   6   8    0.76    0.72
  -1  -6   8    0.34    0.57
  -1   6   8    0.37    0.77
  -1  -6   8    0.32    0.97
  -1   6   8    0.05    0.57
   1   6  -8    0.68    0.76
   1  -6  -8    0.13    0.74
  -1  -6   8    1.05    0.79
   0  -6  -8    1.23    0.99
   0   6  -8    0.96    0.94
   0   6   8   -1.05    0.68
   0   6   8    0.52    0.47
   0  -6   8   -0.24    0.74
   0  -6   8    1.40    0.77
   1  -6   8   14.69    1.64
   1   6   8   16.41    1.99
   1   6   8   17.52    1.92
  -1  -6  -8   17.89    2.07
  -1   6  -8   15.51    2.01
   1  -6   8   15.49    1.85
   1   6   8   15.08    0.98
   2  -6   8   16.74    1.96
   2   6   8   16.26    2.00
  -2  -6  -8   15.59    2.11
   2  -6   8   19.21    2.05
  -2   6  -8   15.05    2.13
   2   6   8   18.92    2.07
  -3  -6  -8   13.11    2.20
  -3   6  -8   11.50    2.09
   3  -6   8   17.87    2.22
   3   6   8   16.10    2.11
  -4   6  -8   19.30    2.70
   4   6   8   22.42    2.62
   4  -6   8   20.10    2.71
  -4  -6  -8   17.94    2.69
  -5   7   8    0.73    1.27
  -5  -7   8    1.44    0.74
  -5   7   8    0.30    1.00
  -4   7   8   -0.27    0.97
  -4  -7   8    0.36    0.73
  -4   7   8    0.21    0.77
  -3   7   8    2.51    1.04
  -3   7   8    1.49    1.08
  -3  -7   8    2.57    0.97
  -2   7   8    0.29    0.70
  -2   7   8    0.81    0.80
  -2  -7   8    1.73    0.90
   1   7  -8   59.52    3.30
  -1   7   8   56.89    3.30
  -1   7   8   59.08    2.83
   1  -7  -8   65.11    3.42
  -1  -7   8   60.60    2.52
  -1  -7   8   57.10    3.23
   0  -7   8   98.07    3.89
   0   7  -8   96.55    4.70
   0  -7   8   98.44    4.62
   0   7   8   97.95    3.62
   0  -7  -8   92.92    4.66
   0   7   8   92.14    4.51
   1   7   8  123.22    5.46
   1  -7   8  121.01    4.91
   1   7   8  114.97    3.88
  -1   7  -8  122.09    5.67
  -1  -7  -8  116.19    5.50
   1  -7   8  116.78    5.38
  -2   7  -8   96.72    5.07
   2  -7   8   88.30    4.35
   2  -7   8   76.90    4.33
  -2  -7  -8   86.96    4.78
   2   7   8   88.03    4.60
   2   7   8   86.70    4.41
  -3   7  -8   -0.09    1.20
  -3  -7  -8    0.22    1.06
   3   7   8    0.86    1.12
   3  -7   8    0.43    1.03
  -4   7  -8    0.47    1.47
  -4  -7  -8    3.13    1.63
   4  -7   8    2.41    1.43
   4   7   8   -0.72    1.24
  -5  -8   8    2.66    0.88
  -5   8   8    0.94    1.16
  -5   8   8   -1.72    1.07
  -4   8   8    1.70    1.12
  -4   8   8    0.98    1.10
  -4  -8   8    2.13    0.97
  -3   8   8   21.14    2.27
  -3  -8   8   21.93    1.93
  -3   8   8   20.28    2.07
  -2   8   8    8.51    1.39
  -2   8   8    7.29    1.39
  -2  -8   8   12.11    1.56
   1   8  -8   -0.67    0.85
   1  -8  -8    0.36    0.92
  -1   8   8   -0.52    0.60
  -1   8   8   -0.10    0.79
  -1  -8   8    0.71    0.92
  -1  -8   8    1.32    0.60
   0  -8   8   49.29    2.50
   0   8   8   50.90    3.22
   0   8  -8   48.53    3.30
   0   8   8   47.32    2.32
   0  -8  -8   46.45    3.17
   0  -8   8   46.62    3.06
   1  -8   8  152.06    5.76
   1   8   8  148.53    4.89
  -1  -8  -8  141.92    6.51
   1   8   8  151.69    6.40
  -1   8  -8  152.02    6.66
   1  -8   8  151.96    6.44
   2  -8   8   26.56    2.56
   2   8   8   19.36    2.19
  -2   8  -8   23.26    2.69
   2   8   8   22.89    2.28
   2  -8   8   21.86    2.21
  -2  -8  -8   22.48    2.48
  -3   8  -8    6.30    1.80
   3   8   8    5.44    1.65
  -3   8  -8    5.29    1.08
   3  -8   8    6.78    1.66
  -3  -8  -8    4.46    1.57
   4  -8   8    1.66    1.30
  -4  -8  -8    3.49    1.65
   4   8   8    1.63    1.39
  -4   8  -8    3.09    1.49
  -4   9   8    6.22    1.56
  -4   9   8    7.75    1.83
  -4  -9   8    6.76    1.28
  -3   9   8    1.65    1.05
  -3   9   8    0.09    0.96
  -3  -9   8    1.11    0.96
  -2   9   8   10.32    1.61
  -2   9   8    5.08    1.17
  -2  -9   8    5.73    1.38
  -1   9   8    5.88    1.14
  -1  -9   8    8.53    0.91
  -1   9   8    4.94    1.26
   1  -9  -8    7.67    1.60
  -1  -9   8    6.79    1.43
   0   9  -8    1.04    1.15
   0  -9  -8    1.21    1.18
   0  -9   8    2.10    0.82
   0  -9   8    1.38    1.08
   0   9   8   -0.09    0.89
   0   9   8    1.34    0.69
   1   9   8    2.52    0.74
  -1  -9  -8    1.21    1.19
   1  -9   8    3.30    1.28
  -1   9  -8    3.62    1.38
   1   9   8    1.83    1.12
   1  -9   8    2.02    1.01
   2  -9   8    0.65    1.07
  -2  -9  -8    1.64    1.18
   2  -9   8    1.53    1.02
  -2   9  -8    0.48    1.17
   2   9   8    2.28    1.14
   3  -9   8   -0.65    0.88
  -3  -9  -8    0.67    1.30
  -3   9  -8    0.40    0.75
  -3   9  -8    1.48    1.34
   3   9   8   -0.32    1.14
   4  -9   8    1.29    1.11
   4   9   8    0.66    1.41
  -4  -9  -8    1.84    1.53
  -4   9  -8    1.12    1.66
  -4  10   8   39.83    3.08
  -4 -10   8   38.74    2.75
  -4  10   8   36.33    3.34
  -3 -10   8    0.11    0.86
  -3  10   8    1.60    1.17
  -3  10   8    0.73    1.00
  -2  10   8   13.55    1.78
  -2  10   8   15.88    1.97
  -2 -10   8   12.89    1.77
  -1  10   8   -0.68    0.74
  -1 -10   8   -0.61    0.82
  -1  10   8    0.39    0.75
   0 -10   8    9.57    1.20
   0  10  -8    8.28    1.83
   0 -10   8    4.95    1.50
   0  10   8    9.53    1.21
   0  10   8    6.26    1.61
   0 -10  -8    9.56    1.84
   1  10   8    3.91    1.36
   1 -10   8    2.30    1.12
  -1  10  -8    1.91    1.30
  -1 -10  -8    1.94    1.25
   1 -10   8    1.36    1.14
  -2  10  -8    6.62    1.78
  -2 -10  -8    4.68    1.53
   2 -10   8    3.32    1.54
   2  10   8    7.20    1.66
   2 -10   8    3.29    1.29
  -3 -10  -8    5.33    1.82
  -3  10  -8    2.18    0.94
   3 -10   8    3.22    1.47
   3  10   8    2.17    1.27
  -3  10  -8    0.91    1.42
   4 -10   8   14.07    2.45
   4  10   8   12.36    2.21
  -4 -10  -8   14.59    2.68
  -4  10  -8   10.94    2.53
  -4  11   8   11.51    1.98
  -4 -11   8    9.75    1.64
  -4  11   8   12.85    2.30
  -3  11   8    0.09    1.01
  -3 -11   8    1.72    1.13
  -3  11   8   -0.02    1.04
  -2  11   8   15.14    1.90
  -2 -11   8   10.69    1.75
  -2  11   8   11.82    1.93
  -1  11   8    0.00    0.69
  -1 -11   8    0.13    0.96
  -1  11   8    0.04    0.96
   0  11   8    6.54    1.63
   0 -11  -8    7.90    1.78
   0 -11   8   10.14    1.20
   0  11  -8    6.71    1.73
   0  11   8    9.20    1.30
   0 -11   8    8.77    1.73
  -1 -11  -8    4.03    1.54
   1 -11   8    2.78    1.37
   1 -11   8    3.42    1.09
  -1  11  -8    3.45    1.54
   1  11   8    3.97    1.44
  -2  11  -8   -0.30    1.21
   2 -11   8    0.85    1.17
  -2 -11  -8    1.86    1.35
   2 -11   8   -1.81    0.81
  -3  11  -8    0.63    0.93
   3 -11   8    0.77    1.13
  -3 -11  -8    1.58    1.49
  -3  11  -8   -0.36    1.22
  -4  12   8    0.82    1.39
  -4 -12   8    1.63    1.17
  -4  12   8    1.57    1.48
  -3 -12   8    5.49    1.49
  -3  12   8    6.28    1.69
  -3  12   8    3.05    1.28
  -2  12   8    0.23    0.97
  -2  12   8    0.45    0.94
  -2 -12   8    0.23    1.04
  -1  12   8   14.17    1.72
  -1 -12   8   18.57    2.22
  -1  12   8   17.05    2.23
   0  12   8    2.32    0.91
   0 -12  -8    1.13    1.24
   0 -12   8    0.99    0.75
   0  12   8    0.79    1.15
   0 -12   8   -0.39    1.01
  -1  12  -8    0.14    1.32
   1 -12   8    3.84    1.23
   1  12   8    2.78    1.37
  -1 -12  -8    3.04    1.41
   1 -12   8    4.60    1.47
  -2 -12  -8    0.28    1.15
   2 -12   8   -0.06    1.17
   2 -12   8   -0.87    0.95
  -2  12  -8    0.17    1.30
  -3  12  -8    3.63    1.20
  -3  12  -8    7.84    2.20
  -3 -12  -8    4.67    1.89
   3 -12   8   11.27    2.12
  -3 -13   8   -0.67    0.95
  -3  13   8    0.29    1.18
  -3  13   8   -1.45    0.96
  -2  13   8    4.24    1.40
  -2  13   8    3.82    1.55
  -2 -13   8    2.34    1.26
  -1 -13   8   19.35    2.37
  -1  13   8   21.23    2.09
  -1  13   8   24.76    2.71
   0  13   8   -1.56    0.91
   0  13   8    2.77    1.05
   0 -13   8    1.54    1.30
   0 -13  -8    3.16    1.53
  -1 -13  -8   14.06    2.44
  -1  13  -8   14.67    2.52
   1  13   8   13.89    2.27
   1 -13   8   13.72    1.76
   1 -13   8   15.77    2.38
  -2 -13  -8    1.11    1.47
   2 -13   8    4.48    1.43
  -2  13  -8    1.51    1.67
  -3 -13  -8    1.60    1.73
  -3  13  -8    1.14    1.12
   3 -13   8    4.64    1.55
  -3  13  -8    2.07    1.75
  -3  14   8    0.49    1.31
  -3 -14   8   -0.91    1.00
  -3  14   8   -1.15    0.83
  -2  14   8   -0.73    1.16
  -2  14   8    1.32    1.07
  -2 -14   8   -1.12    1.06
  -1  14   8    2.10    1.31
  -1 -14   8    2.17    1.32
  -1  14   8    1.76    1.00
   0  14   8   13.73    1.68
   0 -14   8   13.76    2.36
   0  14   8   13.12    2.27
  -1 -14  -8    2.39    1.56
   1  14   8    3.35    1.62
  -1  14  -8    3.10    1.75
   1 -14   8    3.59    1.20
   1 -14   8    1.18    1.40
  -2  14  -8    1.44    1.70
   2 -14   8    2.97    1.28
  -2 -14  -8    2.18    1.62
  -2  15   8    2.81    1.38
  -2  15   8    3.00    1.63
  -2 -15   8    3.34    1.45
  -1  15   8   -0.57    0.95
  -1  15   8    2.19    1.50
  -1 -15   8    2.61    1.26
   0 -15   8    1.67    1.52
   0  15   8    0.49    0.98
   0  15   8    1.76    1.47
   1  15   8    1.49    1.56
  -1 -15  -8    1.30    1.47
   1 -15   8    0.43    1.56
  -2  15  -8    1.97    1.74
   2 -15   8    1.91    1.23
  -2 -15  -8    0.69    1.63
  -2  16   8    7.35    2.15
  -2 -16   8    3.49    1.64
  -1  16   8    3.82    1.37
  -1 -16   8    4.16    1.69
  -1  16   8    3.34    1.64
   0  16   8    4.72    1.97
   0  16   8    2.52    1.14
   0 -16   8    1.27    1.37
   1 -16   8    3.28    1.83
  -1 -16  -8    4.96    1.93
   0 -17   8    3.11    1.71
   0  17   8    0.41    1.62
  -5   0   9   -0.17    0.55
  -5   0   9   -0.95    1.09
  -4   0   9   -0.55    0.61
  -4   0   9   -0.04    1.03
  -3   0   9   -1.82    0.66
  -3   0   9    0.20    0.72
  -2   0   9    1.16    0.76
  -2   0   9   -0.47    0.68
  -1   0   9    0.18    0.86
   1   0  -9    0.20    0.73
  -1   0   9   -0.56    0.69
   0   0   9   -0.08    0.78
   0   0   9   -0.16    0.80
   0   0  -9   -0.90    0.79
  -1   0  -9    0.19    0.89
   1   0   9   -2.10    0.66
   1   0   9   -1.66    0.76
   2   0   9    0.77    1.17
   2   0   9   -1.93    0.78
  -2   0  -9   -0.24    1.04
  -3   0  -9   -1.09    0.88
   3   0   9   -0.08    1.10
   4   0   9    2.19    1.43
  -4   0  -9   -0.41    1.03
  -5   1   9    1.81    0.66
  -5   1   9    2.70    1.46
  -5  -1   9    1.63    0.54
  -4   1   9    3.25    0.83
  -4   1   9    1.77    1.15
  -4  -1   9    1.70    0.76
  -3  -1   9   33.63    2.18
  -3   1   9   35.07    2.55
  -3   1   9   36.96    2.22
  -2   1   9   16.77    1.61
  -2  -1   9   16.25    1.58
  -2   1   9   16.52    1.59
  -1   1   9   29.82    2.10
   1  -1  -9   30.73    2.17
  -1  -1   9   26.90    2.02
   1   1  -9   29.03    2.13
  -1   1   9   29.63    1.78
  -1  -1   9   24.02    2.20
  -1   1   9   33.61    2.52
   0   1   9  179.26    6.63
   0   1   9  184.32    6.94
   0  -1  -9  177.32    7.05
   0   1  -9  191.66    7.14
   0  -1   9  182.99    6.92
   0  -1   9  189.30    6.62
   1  -1   9  102.30    4.60
  -1   1  -9   86.26    4.60
   1   1   9   92.18    4.46
   1  -1   9   99.29    4.38
   1   1   9   96.05    4.36
  -1  -1  -9   96.92    4.73
   2   1   9    3.86    1.41
   2  -1   9    0.29    1.00
   2  -1   9   -1.21    0.95
  -2   1  -9   -0.24    1.05
  -2  -1  -9    1.12    1.08
   2   1   9   -0.15    1.06
  -3  -1  -9   16.86    2.28
  -3   1  -9   21.99    2.57
   3   1   9   21.37    2.48
   3  -1   9   18.39    2.31
  -4   1  -9    1.95    1.42
   4  -1   9    2.28    1.53
  -4  -1  -9   -0.72    1.26
   4   1   9    3.01    1.54
  -5   2   9    1.21    1.28
  -5  -2   9    0.19    0.52
  -5   2   9    1.80    0.74
  -4   2   9   13.71    2.05
  -4  -2   9   15.67    1.35
  -4   2   9   13.37    1.38
  -3   2   9   32.29    2.18
  -3   2   9   39.08    2.76
  -3  -2   9   39.73    2.27
  -2   2   9   34.89    2.21
  -2  -2   9   32.99    2.17
  -2   2   9   32.23    2.17
  -1   2   9   46.97    2.78
  -1  -2   9   54.23    3.17
   1   2  -9   45.95    2.73
  -1   2   9   53.03    3.12
  -1   2   9   44.20    2.28
   1  -2  -9   49.68    2.87
  -1  -2   9   43.91    2.63
   0  -2  -9   28.08    2.34
   0   2  -9   26.36    2.31
   0   2   9   28.37    2.16
   0  -2   9   30.75    2.28
   0   2   9   29.65    2.27
   0  -2   9   27.09    2.12
  -1   2  -9    7.30    1.63
   1  -2   9    9.15    1.58
  -1  -2  -9    7.25    1.54
   1  -2   9    7.36    1.48
   1   2   9    8.92    1.66
   1   2   9    7.81    1.55
   2  -2   9  121.86    5.37
   2   2   9  115.85    5.38
  -2  -2  -9  122.54    5.80
   2   2   9  110.43    5.17
  -2   2  -9  114.58    5.65
  -3   2  -9    0.23    1.01
   3  -2   9    0.60    1.09
  -3  -2  -9    0.24    0.96
   3   2   9    0.53    1.16
  -4   2  -9    1.07    1.42
   4  -2   9    5.39    1.73
   4   2   9   -1.35    1.22
  -4  -2  -9    2.50    1.50
  -5   3   9    1.80    1.32
  -5  -3   9   -0.21    0.52
  -5   3   9    0.14    0.74
  -4   3   9    3.11    0.96
  -4   3   9    2.51    1.31
  -4  -3   9    4.92    0.95
  -3  -3   9    2.03    0.79
  -3   3   9    0.69    0.91
  -3   3   9    0.27    0.79
  -2   3   9    2.21    0.88
  -2   3   9    2.92    0.93
  -2  -3   9    2.95    0.92
   1  -3  -9   45.58    2.76
   1   3  -9   41.52    2.61
  -1  -3   9   43.69    2.66
  -1   3   9   46.83    2.28
  -1   3   9   40.87    2.63
   0   3   9   24.91    1.31
   0  -3   9   23.66    2.07
   0   3   9   24.39    2.08
   0  -3   9   23.48    1.93
   0  -3  -9   24.93    2.22
   0   3  -9   22.33    2.11
   1  -3   9   11.79    1.65
  -1   3  -9   15.06    2.03
   1   3   9   14.34    1.81
  -1  -3  -9   13.39    1.95
   1   3   9   13.29    1.78
   1  -3   9   13.63    1.89
   2   3   9   79.48    4.22
   2  -3   9   83.44    4.33
  -2   3  -9   85.98    4.77
   2  -3   9   82.19    4.21
   2   3   9   90.35    4.53
  -2  -3  -9   86.93    4.77
  -3  -3  -9   13.73    2.19
   3   3   9   15.89    2.19
  -3   3  -9   12.71    2.24
   3  -3   9   12.58    2.00
   4   3   9    2.79    1.71
  -4   3  -9    4.43    1.66
  -4  -3  -9    5.33    1.80
   4  -3   9    5.05    1.73
  -5   4   9    2.28    1.43
  -5  -4   9   -0.10    0.60
  -5   4   9   -0.03    0.78
  -4  -4   9    0.72    0.78
  -4   4   9   -0.43    0.90
  -4   4   9    0.92    0.81
  -3   4   9    0.93    0.97
  -3  -4   9   -0.06    0.70
  -3   4   9   -0.46    0.72
  -2   4   9   62.78    3.17
  -2  -4   9   58.34    3.12
  -2   4   9   62.27    3.26
  -1  -4   9   48.16    2.83
  -1   4   9   49.97    2.44
   1   4  -9   44.30    2.80
   1  -4  -9   51.91    2.98
  -1  -4   9   49.19    2.49
  -1   4   9   48.71    2.89
   0   4   9   53.17    3.19
   0   4   9   59.31    2.30
   0   4  -9   54.18    3.43
   0  -4  -9   56.40    3.48
   0  -4   9   56.69    2.86
   0  -4   9   61.04    3.32
   1   4   9  202.77    7.59
  -1  -4  -9  203.09    8.02
   1  -4   9  194.32    7.71
  -1   4  -9  205.36    8.08
   1  -4   9  203.42    7.33
   1   4   9  198.44    7.70
   2  -4   9    2.48    1.22
   2  -4   9    4.63    1.37
   2   4   9    3.85    1.27
   2   4   9    4.00    1.39
  -2   4  -9    3.33    1.42
  -2  -4  -9    4.21    1.45
  -3  -4  -9   11.92    2.13
  -3   4  -9   12.90    2.28
   3  -4   9   14.23    2.09
   3   4   9   10.21    1.92
  -4   4  -9    1.63    1.41
   4   4   9    2.51    1.60
   4  -4   9   -0.62    1.26
  -4  -4  -9   -0.20    1.19
  -5  -5   9    5.74    0.96
  -5   5   9    6.42    1.18
  -5   5   9    6.65    1.87
  -4  -5   9    8.22    1.13
  -4   5   9    4.79    1.49
  -4   5   9   10.62    1.45
  -3   5   9   21.10    2.19
  -3   5   9   19.45    1.86
  -3  -5   9   22.67    1.84
  -2   5   9   22.28    1.97
  -2  -5   9   27.51    2.11
  -2   5   9   23.52    2.03
  -1  -5   9   44.56    2.32
   1  -5  -9   45.47    2.91
  -1  -5   9   44.85    2.84
   1   5  -9   48.55    2.87
  -1   5   9   41.23    2.70
  -1   5   9   47.77    2.42
   0  -5  -9   51.92    3.32
   0  -5   9   46.59    2.60
   0   5   9   49.63    3.02
   0  -5   9   43.52    2.91
   0   5  -9   48.00    3.20
   0   5   9   47.90    2.10
   1   5   9  353.10   11.82
   1   5   9  355.23   12.18
  -1   5  -9  345.48   12.46
   1  -5   9  365.74   12.26
   1  -5   9  360.42   11.57
  -1  -5  -9  354.52   12.49
   2   5   9   10.67    1.76
   2  -5   9   16.64    1.99
  -2  -5  -9   13.04    2.09
   2   5   9   12.31    1.98
   2  -5   9   11.10    1.82
  -2   5  -9   16.11    2.29
   3   5   9    1.69    1.26
   3  -5   9    2.01    1.28
  -3  -5  -9    1.52    1.25
  -3   5  -9    1.41    1.29
  -4   5  -9    5.92    1.88
   4   5   9    8.72    2.15
  -4  -5  -9    8.55    2.11
   4  -5   9    5.07    1.75
  -5   6   9   -0.05    1.14
  -5   6   9    0.01    0.92
  -5  -6   9    0.59    0.74
  -4  -6   9    1.30    0.91
  -4   6   9    1.20    1.13
  -4   6   9    2.27    1.12
  -3   6   9    1.73    1.04
  -3   6   9   -0.67    0.72
  -3  -6   9    1.07    0.83
  -2   6   9   26.13    2.23
  -2  -6   9   29.91    2.25
  -2   6   9   32.84    2.29
   1  -6  -9   38.37    2.67
  -1   6   9   32.03    2.07
  -1  -6   9   34.93    1.97
  -1   6   9   34.04    2.55
  -1  -6   9   34.96    2.51
   0  -6  -9   80.97    4.26
   0   6  -9   72.66    4.07
   0   6   9   76.87    4.02
   0  -6   9   78.80    3.52
   0  -6   9   77.89    4.00
   0   6   9   70.52    2.93
   1   6   9    9.76    1.69
  -1  -6  -9    5.40    1.69
   1  -6   9    6.99    1.60
   1  -6   9    5.34    1.33
  -1   6  -9   10.56    1.94
   1   6   9    8.82    1.65
   2  -6   9    8.42    1.70
   2   6   9   10.63    1.81
   2  -6   9    9.06    1.77
  -2   6  -9    7.80    1.81
   2   6   9   10.55    1.79
  -2  -6  -9   12.43    2.03
   3  -6   9    6.60    1.63
   3   6   9    4.75    1.57
  -3   6  -9    4.79    1.70
  -3  -6  -9    2.99    1.46
  -4  -6  -9    5.06    1.77
   4  -6   9    6.52    1.78
   4   6   9    6.20    1.80
  -4   6  -9    3.50    1.60
  -4  -7   9    7.74    1.28
  -4   7   9   11.36    1.65
  -4   7   9    7.41    1.80
  -3   7   9    1.30    1.02
  -3  -7   9    0.03    0.72
  -3   7   9    0.39    0.84
  -2   7   9   -0.43    0.65
  -2  -7   9   -0.42    0.75
  -2   7   9    1.48    0.85
  -1  -7   9    1.18    0.96
  -1   7   9    1.53    0.79
   1  -7  -9    3.17    1.27
  -1  -7   9    3.59    0.82
  -1   7   9    1.07    0.92
   0   7   9   76.92    4.15
   0  -7  -9   79.86    4.41
   0   7  -9   84.33    4.45
   0  -7   9   79.82    3.55
   0   7   9   78.90    3.14
   0  -7   9   73.68    4.08
  -1   7  -9   -0.13    1.02
  -1  -7  -9    1.06    1.11
   1  -7   9    0.28    0.93
   1  -7   9    0.71    1.15
   1   7   9    2.18    1.14
   2  -7   9    0.26    0.95
   2   7   9   -0.16    1.02
  -2   7  -9   -0.02    1.14
   2   7   9    0.31    0.92
  -2  -7  -9    0.08    1.08
   2  -7   9   -0.26    0.91
  -3   7  -9   14.12    2.46
   3  -7   9   14.83    2.16
   3   7   9   14.90    2.24
  -3  -7  -9    7.09    1.92
  -4  -7  -9    1.16    1.58
   4   7   9    2.20    1.69
   4  -7   9    3.98    1.61
  -4   7  -9    1.90    1.57
  -4   8   9    0.58    1.18
  -4   8   9   -0.34    0.98
  -4  -8   9   -0.42    0.79
  -3   8   9   -0.01    0.92
  -3  -8   9    0.07    0.84
  -3   8   9   -0.74    0.82
  -2  -8   9    5.59    1.38
  -2   8   9    3.43    1.20
  -2   8   9    4.08    1.10
  -1   8   9    9.32    1.26
  -1  -8   9    6.38    1.44
  -1   8   9    8.88    1.58
  -1  -8   9    8.87    1.03
   0  -8  -9   10.44    1.90
   0  -8   9   11.27    1.38
   0   8   9   11.10    1.16
   0   8   9   11.13    1.77
   0  -8   9   10.37    1.78
   0   8  -9   11.22    1.90
   1  -8   9   21.13    2.01
   1   8   9   29.82    2.67
  -1  -8  -9   27.81    2.65
   1  -8   9   26.62    2.55
  -1   8  -9   28.22    2.82
   2  -8   9    2.69    1.24
   2   8   9    1.65    1.13
   2  -8   9   -0.67    1.09
  -2  -8  -9    1.12    1.12
  -2   8  -9    0.05    1.26
   2   8   9   -0.31    1.03
  -3  -8  -9   12.24    2.25
   3  -8   9   13.38    2.16
   3   8   9   11.28    2.17
  -3   8  -9   15.27    2.49
   4   8   9   15.54    2.48
  -4  -8  -9   20.00    2.89
   4  -8   9   23.20    2.97
  -4   8  -9   21.61    3.11
  -4   9   9    9.51    1.97
  -4   9   9    9.97    1.78
  -4  -9   9    6.37    1.36
  -3   9   9    5.87    1.51
  -3  -9   9    4.27    1.24
  -3   9   9    3.46    1.29
  -2   9   9    5.48    1.42
  -2   9   9    7.83    1.45
  -2  -9   9    9.11    1.58
  -1   9   9   30.21    2.59
  -1  -9   9   29.30    1.71
  -1  -9   9   27.90    2.53
  -1   9   9   28.55    2.06
   0   9   9    3.61    1.40
   0   9   9    4.10    0.89
   0   9  -9    3.45    1.50
   0  -9   9    3.98    0.99
   0  -9  -9    1.90    1.29
   0  -9   9    3.46    1.21
   1  -9   9    8.28    1.44
   1  -9   9    7.94    1.72
   1   9   9   10.08    1.86
  -1  -9  -9    6.53    1.61
  -1   9  -9    7.10    1.80
  -2   9  -9    1.30    1.40
  -2  -9  -9    0.74    1.23
   2  -9   9    3.73    1.47
   2  -9   9    2.26    1.20
   2   9   9    2.66    1.36
  -3  -9  -9    0.27    1.33
   3  -9   9    0.58    1.21
  -3   9  -9    0.29    1.35
   3   9   9    0.51    1.29
  -4   9  -9   -0.38    1.49
   4  -9   9    4.42    1.60
   4   9   9    3.75    1.71
  -4  -9  -9    2.66    1.71
  -4 -10   9    4.99    1.36
  -4  10   9    7.22    1.72
  -4  10   9    7.35    1.84
  -3  10   9    2.25    1.16
  -3 -10   9    1.93    1.16
  -3  10   9    1.08    1.12
  -2  10   9   -1.57    0.68
  -2  10   9    1.03    0.99
  -2 -10   9   -0.88    0.93
  -1  10   9   -0.61    0.66
  -1 -10   9   -0.11    0.94
  -1  10   9    0.56    1.00
   0 -10   9   13.42    2.00
   0  10   9   11.74    1.95
   0  10   9   10.70    1.29
   0 -10   9   14.10    1.45
   0 -10  -9   10.92    1.98
  -1 -10  -9    0.83    1.15
   1  10   9   -0.90    0.96
  -1  10  -9    0.14    1.20
   1 -10   9   -1.21    1.01
   1 -10   9    0.14    0.93
   2 -10   9    1.65    1.31
  -2 -10  -9    0.56    1.31
   2 -10   9    1.48    1.11
  -2  10  -9   -0.19    1.38
   2  10   9    3.30    1.40
  -3  10  -9    4.45    1.93
   3 -10   9    1.30    1.42
  -3 -10  -9    8.14    2.04
  -4  11   9    7.32    1.83
  -4 -11   9    7.61    1.58
  -4  11   9    6.03    1.72
  -3  11   9   -1.22    0.79
  -3  11   9    0.31    1.17
  -3 -11   9   -0.34    0.94
  -2 -11   9    0.04    1.05
  -2  11   9    0.40    1.04
  -2  11   9    0.82    0.93
  -1 -11   9   -0.42    0.91
  -1  11   9   -1.10    0.83
  -1  11   9    0.22    0.77
   0 -11   9    0.30    1.14
   0 -11  -9   -1.01    1.06
   0 -11   9   -0.32    0.69
   0  11   9   -0.22    0.66
   0  11   9   -1.38    0.86
   1  11   9    9.98    1.97
  -1 -11  -9   12.27    2.19
  -1  11  -9   10.65    2.18
   1 -11   9   10.39    1.95
   1 -11   9   10.27    1.63
   2 -11   9    1.40    1.38
   2 -11   9   -1.80    0.88
  -2 -11  -9    0.54    1.28
  -2  11  -9    1.36    1.55
  -3 -11  -9    3.26    1.60
  -3  11  -9    0.90    1.71
   3 -11   9    2.31    1.46
  -3 -12   9    2.38    1.20
  -3  12   9    3.10    1.40
  -3  12   9    4.13    1.54
  -2 -12   9   17.47    2.28
  -2  12   9   18.85    2.40
  -2  12   9   14.09    1.91
  -1  12   9    5.31    1.19
  -1 -12   9    4.64    1.48
  -1  12   9    1.70    1.23
   0 -12   9    1.71    1.30
   0  12   9    0.34    1.16
   0  12   9    0.92    0.82
  -1 -12  -9    1.16    1.36
   1  12   9    1.24    1.26
   1 -12   9    2.70    1.39
  -1  12  -9    3.64    1.65
   1 -12   9    3.23    1.15
  -2  12  -9   -0.77    1.27
   2 -12   9    2.25    1.56
   2 -12   9   -1.31    1.03
  -2 -12  -9    0.84    1.27
  -3  12  -9   -1.01    1.46
   3 -12   9    1.88    1.24
  -3 -12  -9   -1.98    1.21
  -3  13   9   -0.44    1.04
  -3  13   9   -0.81    1.15
  -3 -13   9   -0.50    1.04
  -2  13   9    2.30    1.43
  -2 -13   9    4.98    1.56
  -2  13   9    4.43    1.39
  -1  13   9    2.70    1.41
  -1 -13   9    3.84    1.52
  -1  13   9    3.36    1.18
   0  13   9    0.10    0.78
   0 -13   9    1.31    1.41
   0  13   9    0.81    1.24
   1  13   9    1.10    1.32
   1 -13   9    0.34    1.18
   1 -13   9    2.25    1.04
  -1 -13  -9   -0.36    1.17
  -2 -13  -9    8.72    2.35
   2 -13   9   13.21    2.09
  -2  13  -9   11.10    2.62
  -2  14   9    1.35    1.37
  -2 -14   9    1.25    1.25
  -2  14   9    0.71    1.11
  -1 -14   9    8.30    2.02
  -1  14   9    6.64    1.92
  -1  14   9    5.85    1.42
   0  14   9    4.89    1.25
   0  14   9    2.26    1.52
   0 -14   9    3.07    1.66
   1 -14   9    0.77    1.44
  -1 -14  -9    0.61    1.49
   1  14   9   -0.41    1.45
   2 -14   9    0.37    1.13
  -2  14  -9    1.17    1.79
  -2 -14  -9    0.74    1.42
  -2  15   9    6.32    1.64
  -2 -15   9    8.29    1.97
  -2  15   9    5.36    1.91
  -1  15   9    2.27    1.25
  -1  15   9    4.96    1.85
  -1 -15   9    2.87    1.60
   0  15   9    2.35    1.69
   0 -15   9    2.18    1.55
   0  15   9    2.22    1.13
   1 -15   9    3.14    1.92
   0  16   9    7.79    1.64
   0  16   9    6.71    2.19
   0 -16   9    7.99    2.24
  -5   0  10    0.58    0.68
  -4   0  10    5.98    1.62
  -4   0  10    5.15    1.07
  -3   0  10  111.62    4.66
  -3   0  10  106.72    4.93
  -2   0  10    0.93    0.96
   1   0 -10    0.28    0.94
  -1   0  10    1.29    0.97
   0   0 -10   42.28    2.95
   0   0  10   40.47    2.63
   0   0  10   39.85    2.79
  -1   0 -10   75.51    4.37
   1   0  10   70.39    3.74
   1   0  10   64.14    3.97
   2   0  10   10.34    1.79
  -2   0 -10   11.15    2.01
   2   0  10    9.97    1.78
  -3   0 -10    2.30    1.30
   3   0  10    1.39    1.30
   4   0  10    0.72    1.30
  -4   0 -10   -0.33    1.12
  -5  -1  10    0.92    0.70
  -5   1  10    1.83    1.44
  -5   1  10    0.50    0.73
  -4  -1  10   10.05    1.30
  -4   1  10    9.57    1.32
  -4   1  10   11.65    2.05
  -3  -1  10   45.95    2.70
  -3   1  10   45.01    2.99
  -3   1  10   44.66    2.73
  -2   1  10   48.09    2.86
  -2   1  10   51.77    2.85
  -2  -1  10   42.21    2.73
   1  -1 -10    9.58    1.53
   1   1 -10    7.84    1.41
  -1  -1  10    7.67    1.46
  -1   1  10    7.80    1.39
   0  -1  10   12.89    1.61
   0   1  10   12.93    1.80
   0   1  10   15.34    1.81
   0  -1  10   11.01    1.70
   0   1 -10   13.22    1.90
   0  -1 -10   16.21    1.98
   1  -1  10  196.57    7.53
   1   1  10  188.79    7.52
  -1   1 -10  191.61    7.82
   1   1  10  185.79    7.24
  -1  -1 -10  182.27    7.74
   2  -1  10   -0.66    0.96
   2   1  10    0.36    1.03
   2  -1  10    1.14    1.11
  -2  -1 -10    1.71    1.25
   2   1  10    0.49    1.10
  -2   1 -10   -0.25    1.00
   3   1  10   -0.66    1.22
  -3   1 -10    1.17    1.36
  -3  -1 -10    1.73    1.34
   3  -1  10    2.31    1.30
  -4   1 -10    1.06    1.49
   4  -1  10    0.65    1.41
   4   1  10    1.82    1.60
  -4  -1 -10    0.54    1.19
  -5   2  10    3.98    1.58
  -5  -2  10    1.85    0.75
  -5   2  10    0.76    0.83
  -4  -2  10    1.11    0.83
  -4   2  10    0.97    1.06
  -4   2  10   -1.14    0.73
  -3   2  10   17.33    1.76
  -3   2  10   19.15    2.08
  -3  -2  10   19.30    1.77
  -2   2  10   61.24    3.18
  -2   2  10   57.58    3.23
  -2  -2  10   64.80    3.32
   1  -2 -10   21.09    2.06
  -1  -2  10   23.14    2.10
  -1   2  10   22.03    1.63
  -1   2  10   20.43    2.04
   0  -2  10   59.27    3.40
   0  -2 -10   59.48    3.55
   0  -2  10   58.64    3.10
   0   2  10   60.19    3.46
   0   2  10   49.36    3.10
   0   2 -10   57.80    3.60
   1  -2  10   15.06    1.87
   1   2  10   15.46    2.05
  -1   2 -10   16.37    2.23
  -1  -2 -10   13.29    2.11
   1  -2  10   16.14    2.06
   1   2  10   17.89    2.06
   2  -2  10    8.23    1.62
  -2  -2 -10    6.70    1.69
   2   2  10    7.54    1.71
   2  -2  10    8.55    1.69
   2   2  10    5.30    1.52
  -2   2 -10    8.39    1.92
  -3   2 -10    5.33    1.67
   3  -2  10    5.80    1.64
   3   2  10    6.12    1.71
  -3  -2 -10    8.52    1.92
  -4   2 -10    2.08    1.57
   4   2  10    2.19    1.70
   4  -2  10    2.16    1.52
  -4  -2 -10   -0.51    1.32
  -5  -3  10    0.39    0.69
  -5   3  10    1.07    1.34
  -5   3  10    0.45    0.88
  -4   3  10   11.81    2.06
  -4  -3  10   13.64    1.51
  -4   3  10   16.32    1.69
  -3   3  10   26.25    2.44
  -3  -3  10   24.23    1.99
  -3   3  10   23.34    2.05
  -2   3  10   24.63    2.11
  -2  -3  10   25.81    2.14
  -2   3  10   28.08    2.13
  -1   3  10  177.45    5.90
  -1  -3  10  167.04    6.66
  -1   3  10  167.45    6.69
   0   3  10  119.62    5.38
   0  -3 -10  122.77    5.56
   0   3 -10  117.94    5.52
   0  -3  10  116.19    4.88
   0  -3  10  126.20    5.44
   1   3  10   12.92    1.93
   1  -3  10   15.99    2.00
   1   3  10   18.15    2.04
   1  -3  10   15.87    1.92
  -1   3 -10   14.45    2.09
  -1  -3 -10   14.81    2.13
   2   3  10   20.87    2.32
   2  -3  10   22.23    2.33
   2   3  10   16.90    2.11
   2  -3  10   20.72    2.23
  -2   3 -10   18.73    2.42
  -2  -3 -10   18.53    2.43
  -3   3 -10    0.89    1.31
   3   3  10    1.04    1.28
   3  -3  10   -0.73    1.01
  -3  -3 -10    1.17    1.24
   4   3  10    1.09    1.35
  -4   3 -10   -0.45    1.31
   4  -3  10    1.28    1.39
  -4  -3 -10    1.07    1.48
  -4  -4  10   -0.12    0.81
  -4   4  10   -0.37    0.85
  -4   4  10    0.06    1.06
  -3   4  10   23.28    2.08
  -3   4  10   18.63    2.16
  -3  -4  10   23.16    1.99
  -2  -4  10    4.53    1.16
  -2   4  10    1.87    0.98
  -2   4  10    3.68    1.15
  -1   4  10   25.26    1.75
  -1   4  10   24.82    2.17
  -1  -4  10   24.31    2.22
   0  -4  10   18.68    2.09
   0   4 -10   14.93    2.07
   0  -4 -10   15.80    2.09
   0   4  10   17.30    1.20
   0  -4  10   17.62    1.77
   0   4  10   15.76    1.97
   1  -4  10    8.10    1.50
   1   4  10    7.63    1.58
  -1  -4 -10    7.57    1.68
   1   4  10    8.17    1.62
   1  -4  10    5.75    1.48
  -1   4 -10   10.05    1.88
   2  -4  10    5.57    1.52
  -2  -4 -10    7.65    1.77
   2   4  10   10.51    1.76
   2   4  10    8.96    1.81
  -2   4 -10    8.65    1.95
   2  -4  10    7.25    1.61
  -3   4 -10   -0.73    1.21
   3  -4  10    3.13    1.41
   3   4  10   -0.40    1.00
  -3  -4 -10    2.43    1.41
  -4   4 -10    1.02    1.50
  -4  -4 -10    0.16    1.32
   4  -4  10    1.02    1.36
   4   4  10   -1.08    1.42
  -4   5  10    5.48    1.28
  -4   5  10    5.32    1.62
  -4  -5  10    5.78    1.16
  -3  -5  10   -1.23    0.68
  -3   5  10   -0.94    0.84
  -3   5  10   -1.04    0.80
  -2   5  10   32.57    2.32
  -2   5  10   31.66    2.46
  -2  -5  10   36.02    2.55
  -1  -5  10   21.89    2.10
  -1   5  10   20.40    2.09
  -1  -5  10   22.41    1.76
  -1   5  10   24.47    1.73
   0  -5  10   62.22    3.75
   0  -5  10   65.87    3.28
   0   5 -10   58.09    3.79
   0  -5 -10   67.20    4.02
   0   5  10   64.31    2.56
   0   5  10   66.14    3.79
   1  -5  10    4.67    1.37
  -1  -5 -10    1.86    1.28
   1  -5  10    4.78    1.34
  -1   5 -10    4.10    1.48
   1   5  10    4.81    1.37
   1   5  10    3.50    1.27
  -2   5 -10    1.54    1.29
   2   5  10    2.37    1.39
  -2  -5 -10    3.66    1.39
   2   5  10    2.18    1.19
   2  -5  10    0.51    1.15
   2  -5  10    5.93    1.55
  -3  -5 -10    2.63    1.51
   3   5  10   -0.86    1.08
  -3   5 -10    1.92    1.44
   3  -5  10    3.93    1.45
  -4   5 -10    1.76    1.69
   4   5  10    1.60    1.50
  -4  -5 -10    2.83    1.52
   4  -5  10    1.77    1.42
  -4   6  10   13.51    1.79
  -4  -6  10   11.62    1.46
  -4   6  10   11.34    2.09
  -3   6  10   -0.47    0.97
  -3  -6  10    1.97    0.97
  -3   6  10    1.10    1.03
  -2   6  10   37.33    2.77
  -2  -6  10   40.53    2.77
  -2   6  10   39.39    2.60
  -1   6  10    7.18    1.52
  -1  -6  10    8.28    1.54
  -1  -6  10    7.87    1.11
  -1   6  10    8.49    1.18
   0  -6  10  119.26    5.56
   0   6  10  124.86    4.26
   0   6 -10  125.10    5.84
   0  -6  10  122.13    4.90
   0   6  10  119.59    5.61
   0  -6 -10  123.53    5.82
  -1   6 -10    2.09    1.28
   1  -6  10    1.05    1.12
   1   6  10    2.32    1.12
  -1  -6 -10    2.04    1.29
   1  -6  10    2.01    1.11
   2  -6  10   41.54    3.35
  -2  -6 -10   36.61    3.33
  -2   6 -10   36.29    3.40
   2   6  10   41.15    3.17
   2   6  10   38.90    3.16
   2  -6  10   42.79    3.00
   3  -6  10    5.60    1.68
  -3   6 -10    3.70    1.80
   3   6  10    6.31    1.84
  -3  -6 -10    4.44    1.74
  -4  -6 -10    0.86    1.40
   4   6  10   -0.05    1.44
  -4   6 -10   -0.41    1.48
   4  -6  10    0.23    1.28
  -4   7  10   18.27    2.06
  -4   7  10   16.96    2.45
  -4  -7  10   15.93    1.73
  -3   7  10   -0.85    0.89
  -3   7  10    0.39    0.88
  -3  -7  10   -0.99    0.76
  -2   7  10    6.44    1.49
  -2  -7  10    9.11    1.59
  -2   7  10    5.39    1.31
  -1   7  10   62.81    3.77
  -1   7  10   62.31    3.10
  -1  -7  10   67.33    2.96
  -1  -7  10   60.91    3.69
   0  -7  10    0.22    0.81
   0   7  10   -0.91    0.82
   0  -7  10    0.63    1.03
   0   7  10    0.67    0.57
   0   7 -10    0.87    1.17
   0  -7 -10    0.18    1.12
   1  -7  10    0.45    1.08
  -1  -7 -10   -1.02    1.05
  -1   7 -10    1.12    1.19
   1  -7  10    0.00    0.91
   1   7  10   -0.53    0.95
   2  -7  10   37.18    2.91
   2   7  10   43.20    3.24
   2  -7  10   35.40    3.12
   2   7  10   32.77    2.97
  -2  -7 -10   40.21    3.54
  -2   7 -10   39.63    3.56
   3  -7  10    0.78    1.33
  -3  -7 -10   -0.04    1.35
   3   7  10    0.50    1.30
  -3   7 -10    2.35    1.59
   4  -7  10    5.50    1.85
  -4  -7 -10    5.15    2.20
  -4   7 -10    2.55    1.77
   4   7  10    6.09    2.04
  -4   8  10   -0.55    1.03
  -4  -8  10   -0.72    0.81
  -4   8  10    0.21    1.11
  -3   8  10    1.76    1.13
  -3  -8  10    3.04    1.12
  -3   8  10    0.21    0.95
  -2   8  10   -1.00    0.72
  -2  -8  10    0.27    0.96
  -2   8  10   -1.03    0.88
  -1  -8  10    8.94    1.69
  -1  -8  10    9.09    1.12
  -1   8  10    5.64    1.49
  -1   8  10    4.66    1.07
   0  -8 -10   17.47    2.22
   0   8  10   17.86    1.43
   0  -8  10   22.00    2.37
   0  -8  10   19.68    1.80
   0   8  10   16.77    2.24
  -1   8 -10   13.01    2.24
   1   8  10    9.59    1.91
   1  -8  10    9.46    1.56
  -1  -8 -10    7.57    1.77
   1  -8  10    8.77    1.82
  -2   8 -10   -0.85    1.15
   2  -8  10   -0.02    1.13
   2   8  10   -0.39    1.00
   2  -8  10    0.48    0.99
  -2  -8 -10    1.77    1.30
   2   8  10    0.60    1.16
   3   8  10    7.24    1.95
   3  -8  10    4.73    1.66
  -3  -8 -10    4.11    1.75
  -3   8 -10    5.09    1.98
  -4   9  10   -1.52    1.05
  -4   9  10    0.03    1.06
  -4  -9  10   -0.63    0.97
  -3  -9  10    1.45    0.97
  -3   9  10    0.06    1.11
  -3   9  10   -0.29    0.86
  -2  -9  10    2.05    1.08
  -2   9  10    0.27    0.81
  -2   9  10    1.52    1.05
  -1   9  10    5.98    1.21
  -1   9  10    5.76    1.61
  -1  -9  10    5.83    1.48
   0  -9  10    1.70    1.21
   0  -9 -10    4.90    1.58
   0   9  10    2.82    1.28
   0   9  10    2.09    0.77
   0  -9  10    2.38    1.01
  -1   9 -10   21.48    2.64
   1  -9  10   19.38    2.44
  -1  -9 -10   17.21    2.47
   1  -9  10   19.01    1.99
   1   9  10   18.87    2.39
   2  -9  10   22.46    2.43
   2  -9  10   22.38    2.69
  -2   9 -10   23.29    2.94
   2   9  10   22.11    2.64
  -2  -9 -10   22.46    2.88
   3  -9  10    2.74    1.45
   3   9  10    3.04    1.50
  -3  -9 -10    1.58    1.58
  -3   9 -10   -1.31    1.38
  -3  10  10    1.66    1.15
  -3 -10  10    3.17    1.24
  -3  10  10    1.71    1.21
  -2  10  10   -0.08    0.79
  -2  10  10   -0.97    0.87
  -2 -10  10    1.26    1.17
  -1  10  10    9.99    1.45
  -1 -10  10    8.37    1.79
  -1  10  10    6.62    1.62
   0 -10  10   24.19    1.97
   0  10  10   23.16    2.62
   0 -10  10   27.43    2.72
   0  10  10   24.75    1.83
   1  10  10    8.80    1.94
  -1  10 -10    3.43    1.72
   1 -10  10    8.83    2.00
   1 -10  10    7.16    1.43
  -1 -10 -10    4.21    1.73
  -2  10 -10    1.97    1.59
   2 -10  10    6.32    1.85
   2 -10  10    4.92    1.46
  -2 -10 -10    2.04    1.61
  -3  10 -10    5.22    2.02
  -3 -10 -10    7.24    2.01
   3 -10  10   13.71    2.31
  -3 -11  10    0.96    1.12
  -3  11  10   -0.33    1.01
  -3  11  10    1.12    1.14
  -2 -11  10    1.03    1.15
  -2  11  10    1.42    1.14
  -2  11  10    1.63    1.08
  -1  11  10    5.83    1.67
  -1 -11  10   -0.17    1.01
  -1  11  10    4.90    1.15
   0  11  10    3.57    1.50
   0 -11  10    6.19    1.75
   0  11  10    8.25    1.23
   1  11  10    2.16    1.35
  -1 -11 -10   -0.40    1.14
   1 -11  10    2.97    1.17
   1 -11  10    2.35    1.52
   2 -11  10    0.62    1.50
  -2 -11 -10   -0.19    1.44
  -2  11 -10    2.32    1.69
   2 -11  10    1.33    1.28
  -3  11 -10   -1.84    1.34
   3 -11  10    0.17    1.15
  -3 -11 -10   -0.03    1.43
  -3  12  10    0.77    1.25
  -3  12  10   -0.29    1.14
  -3 -12  10   -0.97    0.95
  -2 -12  10    0.26    1.15
  -2  12  10   -1.30    0.86
  -2  12  10    1.88    1.32
  -1  12  10   -0.59    1.11
  -1  12  10    0.35    0.88
  -1 -12  10   -0.85    1.14
   0  12  10    0.35    1.23
   0 -12  10    1.61    1.43
   1  12  10    2.34    1.46
   1 -12  10    1.91    1.11
  -1 -12 -10    2.78    1.75
   1 -12  10    3.36    1.71
   2 -12  10    5.20    1.51
  -2  12 -10    2.18    1.84
  -2 -12 -10    1.78    1.60
  -2 -13  10   -1.96    1.13
  -2  13  10    2.81    1.28
  -2  13  10    0.84    1.25
  -1 -13  10    4.57    1.59
  -1  13  10    5.56    1.84
  -1  13  10    4.51    1.32
   0  13  10    3.95    1.62
   0 -13  10    6.17    1.82
   1  13  10    2.66    1.53
   1 -13  10    2.47    1.59
   1 -13  10    1.90    1.06
  -1 -13 -10    1.38    1.48
  -2 -13 -10   -0.04    1.47
   2 -13  10    4.58    1.54
  -2 -14  10    6.26    1.84
  -2  14  10    5.25    1.55
  -2  14  10    8.02    2.05
  -1 -14  10   -1.76    1.09
  -1  14  10    0.38    1.08
  -1  14  10   -0.48    1.18
   0  14  10   14.53    2.62
   0 -14  10    9.38    2.21
   1 -14  10    4.21    1.85
   0  15  10    2.95    1.76
   0 -15  10    1.13    1.72
  -4   0  11   -0.80    0.86
  -3   0  11   -2.25    0.81
  -2   0  11    0.84    0.98
  -1   0  11    1.28    0.94
   0   0 -11   -0.35    1.28
   0   0  11    1.86    1.32
   0   0  11    0.62    1.14
   1   0  11   -0.62    1.04
  -1   0 -11   -1.75    0.82
   1   0  11   -0.34    0.97
  -2   0 -11    0.46    1.04
   2   0  11    0.27    1.04
   2   0  11   -0.84    0.93
   3   0  11    2.77    1.53
  -3   0 -11    1.10    1.35
   4   0  11    0.33    1.57
  -4   0 -11   -1.12    1.25
  -4   1  11    0.65    1.28
  -4   1  11    1.05    1.07
  -4  -1  11    1.66    1.12
  -3   1  11    7.07    1.44
  -3   1  11   10.30    1.70
  -3  -1  11    8.68    1.51
  -2   1  11   -0.61    0.81
  -2  -1  11    0.10    0.96
  -1   1  11    1.33    1.08
  -1  -1  11    0.95    0.93
   0   1 -11  169.19    7.19
   0   1  11  164.33    6.61
   0   1  11  171.18    7.10
   0  -1  11  174.28    6.62
   0  -1 -11  178.89    7.33
   0  -1  11  168.07    7.02
  -1   1 -11   -0.25    0.92
   1  -1  11   -1.06    0.98
  -1  -1 -11   -0.97    0.95
   1   1  11    0.77    1.09
   1   1  11   -0.05    1.08
   1  -1  11    0.91    1.07
   2  -1  11    1.70    1.18
   2   1  11    1.62    1.20
  -2   1 -11    2.36    1.30
   2  -1  11    1.91    1.28
  -2  -1 -11    1.16    1.18
   2   1  11    1.53    1.28
  -3  -1 -11    6.70    2.05
   3   1  11   11.14    2.19
  -3   1 -11    8.96    2.19
   3  -1  11    7.65    1.98
  -4   1 -11    1.46    1.45
  -4  -1 -11    1.58    1.67
   4   1  11    1.99    1.86
   4  -1  11    2.92    1.70
  -4   2  11   45.82    2.89
  -4   2  11   51.25    3.71
  -4  -2  11   50.89    2.91
  -3   2  11    6.08    1.39
  -3   2  11    7.89    1.59
  -3  -2  11    8.11    1.48
  -2  -2  11    2.61    1.16
  -2   2  11    2.04    0.94
  -2   2  11    1.16    1.00
  -1   2  11   42.49    2.91
  -1  -2  11   38.91    2.80
   0  -2  11    7.16    1.73
   0  -2 -11    8.61    1.79
   0   2  11    9.12    1.80
   0  -2  11    9.26    1.57
   0   2 -11    7.99    1.77
   1  -2  11   82.91    4.36
  -1  -2 -11   77.37    4.58
   1   2  11   71.15    4.18
   1  -2  11   71.16    3.90
  -1   2 -11   70.18    4.43
   1   2  11   74.71    4.03
  -2   2 -11    6.91    1.89
  -2  -2 -11    9.80    2.08
   2   2  11    6.18    1.59
   2   2  11    7.91    1.77
   2  -2  11    6.94    1.69
   2  -2  11    7.05    1.71
  -3   2 -11    3.85    1.80
   3  -2  11    5.45    1.89
   3   2  11    8.87    2.05
  -3  -2 -11    5.46    1.97
  -4  -2 -11    3.53    1.74
   4  -2  11    3.14    1.70
   4   2  11    4.77    1.92
  -4   2 -11    0.42    1.69
  -4   3  11    3.25    1.21
  -4   3  11    5.00    1.63
  -4  -3  11    5.01    1.22
  -3  -3  11   62.82    3.52
  -3   3  11   65.54    3.61
  -3   3  11   64.89    3.78
  -2   3  11    8.68    1.37
  -2  -3  11    9.37    1.58
  -2   3  11    7.21    1.43
  -1   3  11   58.85    3.56
  -1  -3  11   56.85    3.48
  -1   3  11   58.14    2.79
   0  -3  11   68.40    3.54
   0  -3  11   65.04    3.79
   0   3 -11   64.75    3.96
   0  -3 -11   63.34    3.98
   0   3  11   64.37    3.84
   1  -3  11    2.30    1.32
  -1  -3 -11    2.06    1.36
   1   3  11    4.44    1.42
   1   3  11    2.82    1.33
  -1   3 -11    2.52    1.41
   1  -3  11    1.96    1.24
   2   3  11    2.72    1.27
   2  -3  11    2.67    1.32
  -2   3 -11    2.19    1.39
   2   3  11    1.44    1.25
  -2  -3 -11    0.71    1.14
   2  -3  11    1.87    1.17
   3   3  11    1.84    1.45
   3  -3  11    1.05    1.43
  -3   3 -11   -0.25    1.37
  -3  -3 -11   -0.91    1.36
   4   3  11    2.85    1.79
   4  -3  11   -0.94    1.34
  -4   3 -11   -0.28    1.53
  -4  -3 -11    0.34    1.53
  -4   4  11    3.03    1.24
  -4  -4  11    6.83    1.30
  -4   4  11    4.95    1.66
  -3  -4  11   48.72    3.05
  -3   4  11   54.24    3.41
  -3   4  11   45.65    3.04
  -2   4  11   12.39    1.62
  -2   4  11   12.54    1.75
  -2  -4  11   14.53    1.86
  -1   4  11    0.67    1.01
  -1   4  11    0.26    0.62
  -1  -4  11    0.74    1.02
   0  -4  11    1.68    1.00
   0  -4 -11    0.36    1.20
   0   4 -11   -0.17    1.09
   0   4  11   -1.40    0.80
   0  -4  11    0.44    0.97
   1   4  11   37.51    3.04
  -1   4 -11   40.28    3.21
  -1  -4 -11   44.11    3.34
   1   4  11   30.44    2.66
   1  -4  11   36.65    2.67
   1  -4  11   35.45    2.93
  -2  -4 -11    4.81    1.63
   2  -4  11    5.22    1.53
   2   4  11    0.89    1.21
   2  -4  11    4.21    1.48
  -2   4 -11   -0.16    1.09
   2   4  11    2.49    1.44
   3  -4  11    4.29    1.67
  -3  -4 -11    2.67    1.63
  -3   4 -11    1.49    1.39
   3   4  11    2.77    1.59
   4  -4  11   -0.73    1.48
  -4  -4 -11    0.27    1.40
  -4   4 -11    1.97    1.83
  -4  -5  11    0.88    1.02
  -4   5  11    0.53    1.14
  -4   5  11   -0.28    0.91
  -3   5  11   -1.30    0.71
  -3  -5  11    0.05    0.96
  -3   5  11   -1.12    0.99
  -2   5  11   40.73    2.66
  -2  -5  11   43.89    2.98
  -2   5  11   39.90    2.92
  -1  -5  11    6.10    1.45
  -1   5  11    6.40    1.07
  -1   5  11    2.87    1.30
   0  -5  11    2.34    1.09
   0  -5  11    1.70    1.05
   0   5  11    0.27    1.02
   0  -5 -11    0.67    1.19
   1  -5  11   32.03    2.59
  -1  -5 -11   33.47    3.09
   1  -5  11   29.93    2.81
   1   5  11   32.04    2.89
   1   5  11   30.81    2.62
  -1   5 -11   27.57    2.94
   2   5  11   -0.48    0.96
   2  -5  11    1.79    1.20
  -2   5 -11   -1.15    1.18
  -2  -5 -11   -0.23    1.10
   2   5  11   -0.32    1.26
   2  -5  11   -0.02    1.03
   3  -5  11   -1.85    0.97
  -3  -5 -11    1.15    1.48
  -3   5 -11   -1.33    1.31
   3   5  11    0.71    1.35
  -4   6  11   18.79    2.11
  -4   6  11   14.47    2.33
  -4  -6  11   17.46    1.83
  -3   6  11   19.85    2.18
  -3  -6  11   17.82    2.00
  -3   6  11   17.73    2.11
  -2   6  11   40.29    2.98
  -2   6  11   35.46    2.53
  -2  -6  11   41.27    2.98
  -1  -6  11    9.16    1.71
  -1   6  11    7.33    1.14
  -1   6  11    8.21    1.68
   0  -6  11    0.94    1.04
   0  -6 -11    0.23    1.25
   0  -6  11    0.57    0.87
   0   6  11    0.65    1.06
   1   6  11    8.88    1.85
   1  -6  11    7.11    1.56
  -1   6 -11    8.64    1.97
   1  -6  11    7.84    1.77
  -1  -6 -11   10.26    2.12
   2   6  11   -0.61    1.15
   2   6  11   -0.81    1.11
   2  -6  11    1.73    1.30
  -2  -6 -11    1.45    1.32
   2  -6  11   -2.05    1.05
  -2   6 -11    0.27    1.27
   3   6  11    1.42    1.38
  -3  -6 -11    0.92    1.57
   3  -6  11    1.20    1.30
  -3   6 -11   -1.64    1.35
  -4   7  11    0.91    1.35
  -4  -7  11    0.66    1.02
  -4   7  11    0.42    1.16
  -3   7  11    0.37    1.01
  -3  -7  11    0.20    0.98
  -3   7  11    2.25    1.21
  -2   7  11    0.80    0.99
  -2   7  11   -0.35    0.80
  -2  -7  11    0.41    1.06
  -1  -7  11   14.88    1.46
  -1  -7  11   11.43    1.90
  -1   7  11   12.76    1.43
  -1   7  11   12.13    1.92
   0   7  11   14.15    2.11
   0  -7  11   22.63    1.97
   0  -7  11   18.67    2.28
   1  -7  11    0.81    0.95
   1   7  11    1.10    1.22
   1  -7  11   -1.22    1.08
  -1   7 -11   -0.03    1.23
  -1  -7 -11    0.72    1.19
   2   7  11   15.34    2.30
   2  -7  11    6.55    1.67
   2   7  11    8.09    1.91
  -2   7 -11    7.58    2.10
  -2  -7 -11    8.06    2.12
   2  -7  11    8.75    2.06
  -3   7 -11    3.30    1.76
  -3  -7 -11    2.05    1.74
   3  -7  11    1.49    1.33
   3   7  11   -0.79    1.43
  -3   8  11    9.83    1.85
  -3   8  11   11.13    1.96
  -3  -8  11    9.54    1.73
  -2  -8  11    1.38    1.09
  -2   8  11   -0.33    1.05
  -2   8  11    1.18    0.93
  -1   8  11    3.74    1.33
  -1   8  11    4.16    1.04
  -1  -8  11    4.06    1.42
   0  -8  11    9.36    1.44
   0  -8  11    5.69    1.60
   0   8  11    7.72    1.77
  -1  -8 -11   24.55    2.87
   1   8  11   27.06    2.86
   1  -8  11   26.51    2.85
  -1   8 -11   26.48    2.96
   1  -8  11   29.21    2.48
  -2   8 -11    6.32    1.95
   2  -8  11    7.80    1.99
  -2  -8 -11    4.61    1.76
   2  -8  11    1.64    1.26
  -3  -8 -11   -0.95    1.42
  -3   8 -11    2.33    1.67
   3  -8  11    3.04    1.54
   3   8  11    2.91    1.69
  -3   9  11    4.61    1.58
  -3   9  11    6.80    1.75
  -3  -9  11    6.74    1.63
  -2   9  11    5.18    1.58
  -2  -9  11    1.97    1.37
  -2   9  11    4.68    1.28
  -1   9  11   17.94    2.30
  -1   9  11   14.79    1.66
  -1  -9  11   17.59    2.32
   0   9  11    2.27    1.28
   0  -9  11   -0.32    1.19
   0  -9  11    2.06    1.03
   1  -9  11   -0.52    0.94
   1  -9  11    1.08    1.29
   1   9  11   -0.68    1.12
  -1  -9 -11   -1.18    1.14
   2  -9  11    1.23    1.46
  -2   9 -11    2.34    1.57
   2  -9  11    0.71    1.21
  -2  -9 -11    0.51    1.45
  -3  -9 -11    0.90    1.70
  -3   9 -11    2.95    1.72
   3  -9  11    2.05    1.36
   3   9  11    3.25    1.66
  -3  10  11    0.92    1.15
  -3 -10  11    0.25    1.07
  -3  10  11   -0.97    1.12
  -2  10  11    2.40    1.36
  -2 -10  11    3.64    1.46
  -2  10  11    3.25    1.28
  -1  10  11    2.83    1.03
  -1  10  11    3.60    1.46
  -1 -10  11    1.39    1.29
   0 -10  11    4.78    1.72
   0  10  11    0.66    1.43
   1 -10  11   11.92    2.26
   1 -10  11    9.02    1.69
   1  10  11    7.65    1.99
  -1 -10 -11    5.46    1.94
   2 -10  11    0.91    1.32
   2 -10  11    5.67    1.93
  -2  10 -11    6.66    2.28
  -2 -10 -11    2.75    1.89
  -3 -11  11    2.32    1.31
  -3  11  11    3.57    1.50
  -2 -11  11    4.53    1.47
  -2  11  11    2.45    1.13
  -2  11  11    2.17    1.31
  -1 -11  11   -0.28    1.25
  -1  11  11    1.90    0.97
  -1  11  11   -0.45    1.07
   0  11  11    1.87    1.29
   0 -11  11   -1.51    1.02
   1  11  11    0.67    1.19
   1 -11  11   -0.04    1.45
   1 -11  11   -0.01    1.06
  -2 -11 -11    5.06    1.97
   2 -11  11    4.04    1.58
  -2 -12  11    3.06    1.56
  -2  12  11    0.54    1.27
  -2  12  11    0.24    1.03
  -1  12  11    0.75    1.40
  -1  12  11    0.73    0.90
  -1 -12  11    1.87    1.40
   0  12  11    9.00    2.20
   0 -12  11    8.45    2.10
   1  12  11    1.61    1.71
   1 -12  11    0.70    1.20
   1 -12  11    2.24    1.56
  -1 -13  11   -0.40    1.25
  -1  13  11   -0.40    1.36
   0  13  11    1.29    1.53
   0 -13  11    0.12    1.58
   1  13  11    3.71    1.90
   1 -13  11    3.81    2.02
  -4   0  12    2.09    1.12
  -3   0  12    0.51    1.09
  -2   0  12   97.05    4.81
  -1   0  12    0.72    1.15
   0   0  12    9.06    1.76
   0   0  12   12.61    1.81
  -1   0 -12    0.19    1.06
   1   0  12   -0.47    1.07
   1   0  12   -0.18    0.94
  -2   0 -12   60.88    4.34
   2   0  12   58.37    4.04
   2   0  12   61.21    3.94
  -3   0 -12    0.98    1.52
   3   0  12    1.88    1.54
  -4  -1  12   19.83    2.01
  -4   1  12   22.14    2.13
  -3   1  12    8.74    1.64
  -3  -1  12    9.08    1.64
  -2  -1  12   -1.72    0.97
  -2   1  12   -1.78    0.88
  -1   1  12   67.12    3.98
  -1  -1  12   62.85    3.81
   0  -1  12   25.23    2.36
   0   1  12   21.75    2.43
   0   1  12   26.37    2.34
   0  -1  12   27.84    2.64
  -1   1 -12    3.08    1.53
   1  -1  12    3.72    1.48
  -1  -1 -12    6.05    1.69
   1   1  12    3.32    1.41
   1  -1  12    5.37    1.57
   1   1  12    5.41    1.57
  -2   1 -12    3.30    1.67
   2   1  12    1.04    1.46
  -2  -1 -12    3.30    1.72
   2  -1  12    1.83    1.47
   2   1  12    3.00    1.46
   2  -1  12    0.30    1.35
   3  -1  12   10.40    2.28
  -3  -1 -12    9.59    2.26
   3   1  12   13.20    2.39
  -3   1 -12   11.43    2.49
  -4   2  12    2.13    1.44
  -4   2  12   -1.37    0.97
  -4  -2  12   -0.74    0.96
  -3   2  12    0.87    1.09
  -3  -2  12    0.58    1.02
  -3   2  12   -1.94    0.86
  -2  -2  12    5.61    1.46
  -2   2  12    4.98    1.46
  -1   2  12    1.34    1.17
  -1  -2  12    3.19    1.25
   0  -2  12    0.64    0.98
   0  -2  12   -1.00    0.80
   0   2  12   -0.23    0.99
  -1   2 -12    1.85    1.32
   1  -2  12    2.89    1.40
   1   2  12    3.56    1.48
   1  -2  12    5.65    1.55
  -1  -2 -12    6.63    1.77
   1   2  12    3.43    1.32
  -2   2 -12    2.00    1.48
   2  -2  12   -0.54    1.13
   2   2  12   -1.70    1.12
   2   2  12    1.70    1.36
  -2  -2 -12    0.27    1.25
   2  -2  12    1.04    1.34
   3   2  12    1.10    1.46
  -3   2 -12   -0.24    1.44
  -3  -2 -12    1.75    1.43
   3  -2  12    0.95    1.61
  -4   3  12    2.51    1.25
  -4   3  12    1.23    1.34
  -4  -3  12    4.81    1.33
  -3   3  12    3.37    1.28
  -3   3  12    4.80    1.42
  -3  -3  12    3.45    1.31
  -2  -3  12   -0.67    1.02
  -2   3  12    2.90    1.22
  -2   3  12    0.15    0.82
  -1   3  12   19.46    2.25
  -1  -3  12   23.49    2.36
   0   3  12    0.45    1.10
   0  -3  12    0.02    0.97
   0  -3  12   -0.48    0.79
   1  -3  12    9.29    1.76
  -1   3 -12    8.22    1.91
   1   3  12   10.07    1.91
   1   3  12    9.99    1.88
  -1  -3 -12    7.33    1.93
   1  -3  12    7.36    1.80
  -2  -3 -12    3.12    1.67
   2   3  12    4.77    1.64
  -2   3 -12    5.67    1.84
   2  -3  12    2.61    1.44
   2  -3  12    2.33    1.43
   2   3  12    6.18    1.72
  -3  -3 -12    6.83    2.17
  -3   3 -12    7.58    2.20
   3  -3  12   16.19    2.54
   3   3  12   13.09    2.47
  -4  -4  12    4.03    1.40
  -4   4  12    3.04    1.30
  -4   4  12    2.05    1.41
  -3   4  12    5.61    1.49
  -3  -4  12    4.05    1.38
  -3   4  12    4.09    1.34
  -2   4  12    8.61    1.44
  -2  -4  12    6.34    1.58
  -2   4  12    5.38    1.46
  -1   4  12    3.88    0.95
  -1   4  12    4.07    1.36
  -1  -4  12    4.99    1.42
   0   4  12    2.14    1.22
   0  -4  12    1.14    1.01
   0  -4  12   -0.08    1.00
   1  -4  12   -0.67    1.01
  -1   4 -12    2.06    1.23
   1  -4  12    1.07    1.17
   1   4  12    1.54    1.24
  -1  -4 -12   -0.78    1.31
   1   4  12    1.39    1.21
   2  -4  12    1.72    1.42
  -2   4 -12    1.10    1.50
   2  -4  12    2.20    1.31
   2   4  12    2.27    1.36
   2   4  12    1.20    1.34
  -2  -4 -12    1.83    1.49
  -3   4 -12   -1.74    1.28
  -3  -4 -12    2.14    1.70
   3  -4  12    0.41    1.35
   3   4  12   -0.73    1.40
  -3  -5  12    7.91    1.58
  -3   5  12    6.26    1.57
  -3   5  12    7.37    1.69
  -2   5  12    3.26    1.34
  -2  -5  12    2.48    1.21
  -2   5  12    4.64    1.23
  -1   5  12    0.11    0.96
  -1  -5  12    2.37    1.22
   0  -5  12   -0.31    0.94
   0   5  12    2.86    1.24
   0  -5  12    2.39    1.08
  -1   5 -12    4.56    1.67
   1  -5  12    5.52    1.65
   1  -5  12    8.38    1.64
   1   5  12    7.99    1.82
  -1  -5 -12    8.34    1.99
   2  -5  12    0.46    1.39
  -2  -5 -12    1.13    1.55
  -2   5 -12    5.39    1.89
   2   5  12    3.68    1.74
   2  -5  12    0.79    1.37
   2   5  12    2.37    1.45
   3  -5  12    1.77    1.49
  -3  -5 -12    1.68    1.69
  -3   5 -12    0.70    1.55
   3   5  12    3.17    1.75
  -3   6  12    1.34    1.08
  -3   6  12    0.72    1.18
  -3  -6  12    1.04    1.21
  -2  -6  12    4.65    1.47
  -2   6  12    3.82    1.45
  -2   6  12    3.97    1.21
  -1   6  12    4.27    1.44
  -1  -6  12    3.02    1.26
   0  -6  12    0.88    1.16
   0   6  12    1.27    1.16
   0  -6  12    2.61    1.15
   1   6  12   19.33    2.50
   1  -6  12   15.21    2.03
   1  -6  12   14.83    2.31
  -1  -6 -12   17.03    2.57
   2   6  12   -0.94    1.19
   2  -6  12   -1.51    1.00
  -2  -6 -12   -0.51    1.37
   2   6  12   -0.34    1.22
  -2   6 -12   -0.58    1.41
   2  -6  12   -1.97    1.04
  -3   6 -12   -1.70    1.41
   3  -6  12    0.99    1.37
   3   6  12    1.86    1.53
  -3  -6 -12   -0.74    1.53
  -3  -7  12   17.45    2.10
  -3   7  12   14.77    2.19
  -3   7  12   15.36    2.15
  -2   7  12    1.53    0.96
  -2  -7  12    1.01    1.14
  -2   7  12   -0.17    0.91
  -1  -7  12    0.38    1.03
  -1   7  12    0.84    1.06
   0  -7  12    3.04    1.21
   0   7  12    5.83    1.67
   0  -7  12    2.97    1.40
   1  -7  12    1.61    1.43
   1  -7  12    0.55    1.15
   1   7  12    0.40    1.16
  -1  -7 -12    0.61    1.36
   2  -7  12    0.10    1.30
   2   7  12    1.13    1.33
  -2   7 -12   -0.48    1.39
   2  -7  12   -0.57    1.24
  -2  -7 -12   -1.59    1.40
  -3  -7 -12   -0.24    1.62
  -3   7 -12   -0.41    1.46
  -3   8  12    3.00    1.31
  -3   8  12    3.36    1.46
  -3  -8  12    4.22    1.44
  -2   8  12    1.56    1.02
  -2   8  12    2.15    1.37
  -2  -8  12    2.35    1.39
  -1   8  12    1.43    1.20
  -1  -8  12    0.59    1.14
   0   8  12   12.47    2.30
   0  -8  12   12.20    2.16
   0  -8  12   15.11    1.86
   1  -8  12    3.34    1.66
   1   8  12    3.64    1.71
   1  -8  12    5.72    1.58
  -2   8 -12   -0.29    1.62
  -2  -8 -12   -1.22    1.45
   2  -8  12    0.21    1.28
   2  -8  12   -0.39    1.26
  -3   9  12    0.02    1.06
  -3  -9  12   -0.44    1.03
  -3   9  12   -0.35    1.13
  -2  -9  12   13.29    2.16
  -2   9  12   11.22    1.75
  -2   9  12   13.14    2.18
  -1   9  12   -0.11    1.17
  -1  -9  12    0.41    1.15
   0  -9  12    8.31    2.06
   0  -9  12    9.69    1.64
   0   9  12    8.99    1.98
   1  -9  12   15.78    2.62
   1  -9  12   20.20    2.30
   1   9  12   24.27    2.93
   2  -9  12    3.50    1.55
  -2  -9 -12    1.14    1.54
  -2  10  12    0.13    0.94
  -2 -10  12   -0.40    1.27
  -2  10  12   -1.50    1.14
  -1  10  12    8.74    2.02
  -1 -10  12   12.19    2.25
   0  10  12   -1.67    1.14
   0 -10  12   -0.63    1.29
   1 -10  12    4.42    1.79
   1 -10  12    1.85    1.51
   1  10  12    4.26    1.88
  -2 -10 -12   -1.34    1.35
   2 -10  12    1.37    1.49
  -2  11  12    2.33    1.53
  -2  11  12    6.33    1.51
  -2 -11  12    3.00    1.59
  -1 -11  12    6.83    1.94
  -1  11  12    1.97    1.54
   0 -11  12   16.36    2.72
   0  11  12   16.15    2.56
   1  11  12    4.23    1.77
   1 -11  12    5.07    1.60
   1 -11  12    7.73    2.25
  -1  12  12    1.40    1.45
  -1 -12  12   -0.94    1.31
   0  12  12   19.94    2.93
   0 -12  12   21.75    2.98
  -3   0  13   -0.60    1.05
  -2   0  13   -0.41    1.05
  -1   0  13   -1.91    0.96
   0   0  13   -0.49    1.05
   0   0  13    0.55    0.91
   1   0  13    0.02    1.20
   1   0  13   -0.29    1.29
  -2   0 -13    0.40    1.46
   2   0  13    0.21    1.29
   2   0  13    0.29    1.26
  -3   0 -13    2.17    1.64
   3   0  13   -2.09    1.24
  -3  -1  13   -0.41    1.17
  -3   1  13    0.27    1.10
  -2  -1  13   -0.29    1.06
  -2   1  13    0.13    1.10
  -1   1  13   -1.20    1.05
  -1  -1  13    1.22    1.19
   0   1  13   -1.02    1.10
   0  -1  13    2.11    1.31
   0  -1  13    3.12    1.25
   1  -1  13   -0.07    1.27
   1   1  13    2.14    1.44
   1  -1  13    0.65    1.21
   1   1  13   -1.24    1.15
   2   1  13   12.03    2.23
  -2   1 -13    4.50    1.98
   2   1  13   11.70    2.18
   2  -1  13   11.92    2.22
  -2  -1 -13    7.60    2.06
   2  -1  13    9.44    2.01
  -3   1 -13   -0.46    1.62
   3   1  13   -1.22    1.33
  -3  -1 -13    3.64    1.91
   3  -1  13    0.49    1.47
  -3   2  13    0.38    1.16
  -3  -2  13    0.98    1.29
  -2  -2  13    2.59    1.41
  -2   2  13    1.43    1.23
  -1   2  13   19.08    2.43
  -1  -2  13   24.64    2.63
   0   2  13    0.56    1.16
   0  -2  13    0.40    0.97
   0  -2  13   -0.21    1.15
   1   2  13   61.00    4.21
   1  -2  13   61.31    3.91
   1   2  13   59.91    3.92
   1  -2  13   64.07    4.34
   2   2  13    0.20    1.31
  -2   2 -13    1.85    1.42
   2   2  13    0.27    1.39
   2  -2  13    0.20    1.30
  -2  -2 -13    2.95    1.62
   2  -2  13    0.46    1.19
  -3  -2 -13    5.15    2.19
   3   2  13    4.66    1.85
   3  -2  13    3.28    1.76
  -3   2 -13    5.79    1.95
  -3  -3  13    2.88    1.38
  -3   3  13    5.43    1.58
  -3   3  13    6.92    1.64
  -2   3  13    1.03    1.11
  -2  -3  13   -1.61    0.93
  -1  -3  13    7.40    1.81
  -1   3  13    4.66    1.58
   0   3  13    1.20    1.31
   0  -3  13   -0.15    1.20
   0  -3  13    0.17    1.12
   1  -3  13    0.77    1.25
   1   3  13    2.43    1.48
   1  -3  13    1.81    1.43
   1   3  13    0.56    1.25
   2   3  13   -0.58    1.21
   2   3  13    1.04    1.36
  -2   3 -13    2.18    1.57
  -2  -3 -13    0.02    1.44
   2  -3  13    2.19    1.57
   2  -3  13    1.68    1.45
  -3   4  13   -0.48    0.96
  -3   4  13    2.25    1.28
  -3  -4  13   -0.20    1.14
  -2   4  13   -0.52    1.07
  -2   4  13    4.20    1.22
  -2  -4  13    1.22    1.28
  -1  -4  13    5.69    1.74
  -1   4  13    9.45    1.85
   0  -4  13   10.97    2.16
   0  -4  13   11.72    1.81
   0   4  13   10.69    2.05
   1  -4  13   -0.07    1.34
   1   4  13    1.53    1.25
   1   4  13   -0.17    1.12
   1  -4  13   -0.18    1.09
  -2  -4 -13    6.87    2.10
  -2   4 -13    4.94    1.95
   2  -4  13    7.03    1.94
   2   4  13    5.15    1.79
   2  -4  13    5.83    1.77
  -3   5  13    0.00    1.10
  -3  -5  13    0.23    1.12
  -3   5  13   -0.27    1.21
  -2   5  13    4.91    1.53
  -2   5  13    3.86    1.25
  -2  -5  13    3.94    1.57
  -1  -5  13   -0.35    1.18
  -1   5  13   -0.83    0.95
   0  -5  13   -0.83    0.93
   0   5  13    0.62    1.24
   0  -5  13    0.38    1.30
   1  -5  13    2.25    1.35
   1  -5  13    2.45    1.49
   1   5  13    2.84    1.57
   2   5  13   -1.49    1.26
   2  -5  13   -0.34    1.36
   2  -5  13   -0.56    1.29
  -2  -5 -13    1.54    1.72
  -3  -6  13    7.87    1.72
  -3   6  13    4.05    1.59
  -3   6  13    6.93    1.76
  -2  -6  13    3.59    1.52
  -2   6  13    4.12    1.51
  -2   6  13    6.18    1.39
  -1  -6  13    1.70    1.33
  -1   6  13    3.99    1.64
   0   6  13    1.39    1.30
   0  -6  13    1.63    1.08
   0  -6  13    1.87    1.41
   1  -6  13   -0.26    1.20
   1  -6  13   -1.11    1.24
   1   6  13    1.47    1.36
  -2  -6 -13   -0.57    1.49
   2  -6  13   -0.43    1.38
   2   6  13   -0.77    1.35
  -2   7  13    0.64    1.21
  -2  -7  13   -0.05    1.18
  -1  -7  13    8.17    1.94
  -1   7  13    9.17    2.00
   0  -7  13   13.32    1.85
   0   7  13   10.81    2.18
   0  -7  13   12.62    2.33
   1   7  13    1.10    1.46
   1  -7  13    2.06    1.31
   1  -7  13    0.20    1.40
  -2  -7 -13    0.00    1.75
   2  -7  13    2.71    1.55
  -2  -8  13    6.50    1.90
  -2   8  13    8.65    1.89
  -1   8  13    2.04    1.45
  -1  -8  13   -0.88    1.16
   0   8  13   34.73    3.52
   0  -8  13   48.76    3.96
   0  -8  13   37.69    2.89
   1   8  13    2.52    1.75
   1  -8  13    0.76    1.63
   1  -8  13    3.99    1.54
  -2  -9  13    0.33    1.44
  -2   9  13    1.69    1.48
  -1  -9  13   12.21    2.35
  -1   9  13   12.21    2.26
   0  -9  13   -0.69    1.51
   0   9  13   -0.61    1.35
   1  -9  13   -1.20    1.13
   1  -9  13   -0.05    1.48
   1   9  13    0.81    1.41
  -1 -10  13   16.66    2.67
  -1  10  13    8.35    2.17
   0  10  13   -0.03    1.46
   0 -10  13   -0.42    1.53
  -2   0  14   11.03    2.12
  -1   0  14    3.89    1.45
   0   0  14   48.03    3.86
   1   0  14   10.56    2.08
   1   0  14    7.49    2.05
   2   0  14   -0.38    1.38
  -2  -1  14   -0.10    1.23
  -2   1  14    2.12    1.44
  -1   1  14   -0.70    1.11
  -1  -1  14    0.10    1.16
   0  -1  14   -0.41    1.21
   0   1  14    1.88    1.40
   1  -1  14   10.00    2.27
   1   1  14    9.22    1.98
   1  -1  14    6.64    1.89
   1   1  14    6.08    2.03
   2   1  14    0.44    1.33
   2  -1  14    0.75    1.46
  -2  -2  14    0.12    1.24
  -2   2  14    1.54    1.34
  -1  -2  14    0.14    1.13
  -1   2  14   -0.03    1.22
   0  -2  14    0.99    1.11
   0  -2  14   -0.47    1.29
   0   2  14   -1.56    1.03
   1   2  14   10.53    2.33
   1  -2  14   10.04    2.24
   1   2  14   12.03    2.23
   1  -2  14    8.27    1.91
   2  -2  14    4.81    1.87
   2   2  14    5.66    1.82
  -2   3  14    1.81    1.35
  -2  -3  14    4.87    1.73
  -1  -3  14    2.02    1.50
  -1   3  14    1.12    1.35
   0   3  14   -0.50    1.23
   0  -3  14    0.53    1.10
   0  -3  14   -0.89    1.17
   1   3  14    0.48    1.48
   1  -3  14   -0.33    1.28
   1   3  14    2.73    1.47
   1  -3  14   -0.54    1.13
   2  -3  14    6.47    1.99
   2   3  14    8.19    2.09
  -2  -4  14    7.30    1.84
  -2   4  14    4.76    1.69
  -1  -4  14    2.18    1.51
  -1   4  14    2.34    1.47
   0  -4  14   20.03    2.76
   0  -4  14   14.77    2.13
   0   4  14   17.81    2.57
   1   4  14    4.11    1.78
   1  -4  14    4.49    1.77
   1  -4  14    1.78    1.45
  -2   5  14    4.70    1.74
  -2  -5  14    2.14    1.52
  -1   5  14    0.61    1.32
  -1  -5  14    2.82    1.55
   0  -5  14   -0.61    1.04
   0  -5  14   -0.44    1.31
   0   5  14   -0.16    1.26
   1   5  14    0.05    1.36
   1  -5  14    1.03    1.58
   1  -5  14    0.32    1.42
  -2   6  14    1.85    1.39
  -2  -6  14    0.05    1.27
  -1  -6  14   17.66    2.60
  -1   6  14   16.07    2.53
   0  -6  14   -1.08    1.25
   0  -6  14   -1.05    1.15
   0   6  14    2.88    1.53
   1  -6  14    2.58    1.59
   1  -6  14    4.28    1.95
   1   6  14    0.98    1.71
  -1   7  14    3.44    1.62
  -1  -7  14    2.93    1.65
   0  -7  14    0.81    1.46
   0   7  14    0.40    1.38
   0   8  14   -0.92    1.34
   0  -8  14    1.92    1.75
  -1   0  15    0.36    1.35
   0   0  15   -1.08    1.41
  -1   1  15    1.45    1.41
  -1  -1  15    1.91    1.54
   0   1  15   -0.26    1.26
   0  -1  15    0.35    1.39
  -1   2  15    8.76    2.17
  -1  -2  15    9.93    2.22
   0  -2  15    2.74    1.73
   0   2  15    0.77    1.57
  -1  -3  15   -1.89    1.21
  -1   3  15    1.39    1.46
   0   3  15    5.35    1.93
   0  -3  15    8.77    2.21
   0   4  15    2.38    1.80
   0   0   0    0.00    0.00
;
_shelx_hkl_checksum     35876
_shelx_res_file
;
    shelx.res created by SHELXL-2014/7
TITL SSB02 in P2(1)/c
CELL  0.71073   4.8093  14.9495  11.4969   90.000   93.482   90.000
ZERR     4.00   0.0004   0.0016   0.0011    0.000    0.003    0.000
LATT   1
SYMM  - X, 1/2 + Y, 1/2 - Z
SFAC  C    H    N    O
UNIT  32 32 8 8
MERG   2
OMIT    -3.00  50.00
FMAP   2
PLAN   20
ACTA
BOND   $H
CONF
WPDB   1
L.S.  20
WGHT    0.054200    0.134200
FVAR       0.99929
MOLE    1
C1    1    0.600882    0.713181    0.267887    11.00000    0.06172    0.07905 =
         0.07143   -0.02767    0.00867   -0.01441
AFIX  43
H1A   2    0.712323    0.761567    0.250232    11.00000   -1.20000
AFIX   0
C2    1    0.624606    0.659915    0.370510    11.00000    0.07719    0.11184 =
         0.05348   -0.02601   -0.01468    0.01906
AFIX  43
H2    2    0.754927    0.666721    0.433017    11.00000   -1.20000
AFIX   0
C3    1    0.427060    0.599256    0.360030    11.00000    0.10187    0.08065 =
         0.05001   -0.00016   -0.00123    0.01159
AFIX  43
H3    2    0.394242    0.555781    0.415409    11.00000   -1.20000
AFIX   0
C4    1    0.388303    0.680240    0.202226    11.00000    0.04653    0.05026 =
         0.04906   -0.00874    0.01125    0.00098
C5    1    0.256348    0.703880    0.087089    11.00000    0.06239    0.05756 =
         0.05346   -0.00422    0.01098    0.01318
AFIX  23
H5A   2    0.055938    0.705740    0.092502    11.00000   -1.20000
H5B   2    0.316960    0.763278    0.065989    11.00000   -1.20000
AFIX   0
C6    1    0.130684    0.599155   -0.070491    11.00000    0.03119    0.05649 =
         0.04550    0.00804    0.00377    0.00700
C7    1    0.237201    0.541822   -0.167067    11.00000    0.04044    0.06142 =
         0.04968   -0.00164    0.00044    0.00382
AFIX  23
H7A   2    0.437266    0.548932   -0.169384    11.00000   -1.20000
H7B   2    0.198294    0.479330   -0.152194    11.00000   -1.20000
AFIX   0
C8    1    0.101927    0.568452   -0.278062    11.00000    0.07129    0.05278 =
         0.05265    0.00130    0.00153   -0.00834
N1    3    0.321893    0.641390   -0.004670    11.00000    0.03385    0.06109 =
         0.04579   -0.00295    0.00793    0.00722
AFIX  43
H1    2    0.494190    0.631630   -0.016384    11.00000   -1.20000
AFIX   0
N2    3   -0.007923    0.590886   -0.362826    11.00000    0.14066    0.07887 =
         0.06108    0.01253   -0.02262   -0.00561
O1    4    0.277922    0.609090    0.256980    11.00000    0.07134    0.06670 =
         0.05676    0.00225    0.00370   -0.00979
O2    4   -0.119680    0.603521   -0.057605    11.00000    0.03037    0.10244 =
         0.08165   -0.00806    0.00877    0.00763
HKLF 4
REM  SSB02 in P2(1)/c
REM R1 =  0.0368 for    1175 Fo > 4sig(Fo)  and  0.0466 for all    1455 data
REM    109 parameters refined using      0 restraints
END
WGHT      0.0470      0.1711
REM Highest difference peak  0.144,  deepest hole -0.134,  1-sigma level  0.033
Q1    1   0.2514  0.5414  0.4110  11.00000  0.05    0.14
Q2    1  -0.0947  0.6603 -0.0408  11.00000  0.05    0.13
Q3    1   0.7567  0.7078  0.3294  11.00000  0.05    0.11
Q4    1   0.5609  0.6782  0.2088  11.00000  0.05    0.11
Q5    1  -0.0907  0.5670 -0.3077  11.00000  0.05    0.10
Q6    1  -0.1636  0.5874 -0.0589  11.00000  0.05    0.10
Q7    1   0.6176  0.8012  0.2239  11.00000  0.05    0.09
Q8    1   0.4731  0.7651  0.0921  11.00000  0.05    0.09
Q9    1   0.1328  0.7507  0.0594  11.00000  0.05    0.09
Q10   1   0.4597  0.6507 -0.0249  11.00000  0.05    0.09
Q11   1  -0.0496  0.6660  0.0956  11.00000  0.05    0.08
Q12   1   0.0937  0.5538  0.4572  11.00000  0.05    0.08
Q13   1   0.3952  0.5081 -0.1521  11.00000  0.05    0.08
Q14   1   0.1617  0.5783 -0.3440  11.00000  0.05    0.08
Q15   1   0.0243  0.5835  0.2093  11.00000  0.05    0.08
Q16   1   0.2111  0.5636 -0.4623  11.00000  0.05    0.07
Q17   1   0.0458  0.6097  0.3400  11.00000  0.05    0.07
Q18   1  -0.1301  0.6202 -0.4263  11.00000  0.05    0.07
Q19   1   0.9872  0.5817  0.4071  11.00000  0.05    0.07
Q20   1   0.2127  0.6519 -0.0590  11.00000  0.05    0.07
;
_shelx_res_checksum     39225
data_globa
_journal_date_recd_electronic     2015-05-24
_journal_date_accepted     2015-06-01
_journal_name_full     'Acta Crystallographica, Section E'
_journal_year     2015
_journal_volume     71
_journal_issue      7
_journal_page_first     o455
_journal_page_last     o456
_journal_paper_category     HO
_journal_paper_doi     10.1107/S2056989015010488
_journal_coeditor_code     SU5145
_publ_contact_author_name     'Gayathri Dasararaju'
_publ_contact_author_address
;
Centre of Advanced Study in Crystallography and Biophysics
University of Madras
Guindy Campus
Chennai - 600025
India
;
_publ_contact_author_email     drdgayathri@gmail.com
_publ_contact_author_fax     ?
_publ_contact_author_phone     ?
_publ_section_title
;
Crystal structure of 2-cyano-<i>N</i>-(furan-2-ylmethyl)acetamide
;
loop_
    _publ_author_name
    _publ_author_address
    'Subhadramma, Shivanna'
;      Department of Physics
       Vijaya College
       Basavanagudi
       Bangalore 560 004
       India
;
    'Siddaraju, Budanur Papaiah'
;     Department of Engineering Chemistry
      Cauvery Institute of Technology
      Sundhahalli, Mandya
      India
;
    'Naveen, Chandra'
;     Department of Chemistry
      Post-Graduate and Research Centre
      St. Joseph's College (Autonomous)
      Bangalore 560 027
      India
;
    'Saravanan, Janardhanan'
;     Department of Pharmaceutical Chemistry
      PES College of Pharmacy
      Hanumanthnagar
      Bangalore 560 050
      India
;
    'Gayathri, Dasararaju'
;    Centre of Advanced Study in Crystallography and Biophysics
     University of Madras
     Guindy Campus
     Chennai 600 025
     India
;
