# Supplementary material for: Crystal structure of 2-cyano-N-(furan-2-ylmeth­yl)acetamide
Source: Acta Crystallogr E Crystallogr Commun. 2015 Jun 10;71(Pt 7):o455–6. doi: 10.1107/S2056989015010488 (PMC4518919; doi:10.1107/S2056989015010488)
Supplement: Supplementary file 2 [file e-71-0o455-Isup2.hkl]

data_I                                                                          
_shelx_title ' SSB02 in P2(1)/c'                                                
_shelx_refln_list_code          4                                               
_shelx_F_calc_maximum      104.21                                               
_exptl_crystal_F_000       344.00                                               
_reflns_d_resolution_high  0.8416                                               
                                                                                
loop_                                                                           
 _space_group_symop_operation_xyz                                               
 'x, y, z'                                                                      
 '-x, y+1/2, -z+1/2'                                                            
 '-x, -y, -z'                                                                   
 'x, -y-1/2, z-1/2'                                                             
                                                                                
_cell_length_a     4.8093                                                       
_cell_length_b    14.9495                                                       
_cell_length_c    11.4969                                                       
_cell_angle_alpha  90.000                                                       
_cell_angle_beta   93.482                                                       
_cell_angle_gamma  90.000                                                       
                                                                                
_shelx_F_squared_multiplier     1.000                                           
                                                                                
loop_                                                                           
 _refln_index_h                                                                 
 _refln_index_k                                                                 
 _refln_index_l                                                                 
 _refln_F_squared_calc                                                          
 _refln_F_squared_meas                                                          
 _refln_F_squared_sigma                                                         
 _refln_observed_status                                                         
   1   0   0        105.77         72.45         0.88 o                         
   2   0   0        577.82        565.81         8.08 o                         
   3   0   0         90.88         91.32         1.77 o                         
   4   0   0        176.08        177.64         3.09 o                         
   5   0   0         25.25         21.71         1.17 o                         
   1   1   0       2458.02       2187.21        16.24 o                         
   2   1   0        121.76        125.02         1.35 o                         
   3   1   0        201.28        218.68         2.47 o                         
   4   1   0         28.51         24.60         0.61 o                         
   5   1   0          2.28          2.71         0.47 o                         
   1   2   0       2273.76       2356.76        21.81 o                         
   2   2   0         12.33         10.32         0.26 o                         
   3   2   0        189.58        189.18         2.19 o                         
   4   2   0          6.28          6.75         0.37 o                         
   5   2   0         13.68         14.84         0.77 o                         
   1   3   0       2037.52       1941.94        17.16 o                         
   2   3   0        306.84        306.88         3.22 o                         
   3   3   0          2.71          5.26         0.27 o                         
   4   3   0          0.31          0.15         0.24 o                         
   5   3   0          1.96          2.30         0.48 o                         
   0   4   0       7397.16       7189.97       145.80 o                         
   1   4   0        111.16        141.29         1.51 o                         
   2   4   0          0.55          0.50         0.13 o                         
   3   4   0         11.23         14.65         0.45 o                         
   4   4   0        103.69         95.73         1.51 o                         
   5   4   0         58.74         60.32         1.49 o                         
   1   5   0         17.72         22.30         0.46 o                         
   2   5   0        269.59        299.90         3.22 o                         
   3   5   0          2.84          4.43         0.28 o                         
   4   5   0          4.73          5.91         0.64 o                         
   5   5   0         11.44         12.77         0.76 o                         
   0   6   0       1354.63       1275.08        26.06 o                         
   1   6   0       1244.63       1331.29        14.47 o                         
   2   6   0         89.52         85.82         1.10 o                         
   3   6   0        114.34        123.51         1.60 o                         
   4   6   0          4.42          4.87         0.68 o                         
   5   6   0         31.64         30.10         1.26 o                         
   1   7   0          0.61          0.39         0.17 o                         
   2   7   0         73.11         74.50         1.18 o                         
   3   7   0         10.96          7.98         0.41 o                         
   4   7   0          6.51          5.75         0.59 o                         
   5   7   0          2.76          1.19         0.77 o                         
   0   8   0         20.10         20.72         1.11 o                         
   1   8   0          1.15          1.47         0.24 o                         
   2   8   0         15.44         13.41         0.57 o                         
   3   8   0          0.20         -0.17         0.24 o                         
   4   8   0          1.22          0.45         0.79 o                         
   5   8   0         19.16         17.37         1.08 o                         
   1   9   0          3.34          2.40         0.38 o                         
   2   9   0          8.05          9.33         0.47 o                         
   3   9   0         36.38         35.86         1.45 o                         
   4   9   0          4.82          4.46         0.75 o                         
   0  10   0        425.51        403.74         9.16 o                         
   1  10   0         54.67         50.56         1.28 o                         
   2  10   0          6.03          6.45         0.54 o                         
   3  10   0         12.27         12.57         0.96 o                         
   4  10   0         10.53         12.04         1.03 o                         
   1  11   0         37.70         33.66         1.08 o                         
   2  11   0         14.32         16.72         0.89 o                         
   3  11   0         75.93         73.56         2.28 o                         
   4  11   0          2.16          1.20         0.61 o                         
   0  12   0          6.32          4.77         1.00 o                         
   1  12   0         18.50         18.61         0.87 o                         
   2  12   0         82.52         85.55         2.14 o                         
   3  12   0          0.09         -0.22         0.51 o                         
   4  12   0         27.33         27.97         1.54 o                         
   1  13   0          2.99          2.71         0.51 o                         
   2  13   0         15.58         15.37         1.16 o                         
   3  13   0         23.14         22.47         1.37 o                         
   0  14   0         19.83         19.91         1.57 o                         
   1  14   0          0.01          0.24         0.44 o                         
   2  14   0          2.53          1.92         0.83 o                         
   3  14   0          7.55          7.31         0.99 o                         
   1  15   0          9.60          9.67         0.83 o                         
   2  15   0          6.13          6.31         1.18 o                         
   3  15   0          0.00         -0.47         0.64 o                         
   0  16   0         11.39         15.07         1.59 o                         
   1  16   0          0.09         -0.42         0.53 o                         
   2  16   0          0.04         -0.78         0.76 o                         
   1  17   0          0.19          1.46         0.64 o                         
  -5   1   1         38.88         36.00         0.99 o                         
  -4   1   1         22.51         18.59         0.50 o                         
  -3   1   1        111.34        115.39         1.42 o                         
  -2   1   1       1403.74       1352.50        14.31 o                         
  -1   1   1        202.33        194.09         2.08 o                         
   0   1   1       1404.36       1018.25        37.36 o                         
   1   1   1        328.63        297.97         2.33 o                         
   2   1   1         21.26         23.26         0.42 o                         
   3   1   1         46.01         42.33         0.63 o                         
   4   1   1         61.14         62.01         1.11 o                         
   5   1   1         29.63         32.69         1.15 o                         
  -5   2   1         37.97         40.90         1.13 o                         
  -4   2   1          5.65          4.20         0.29 o                         
  -3   2   1        523.92        549.55         6.03 o                         
  -2   2   1         36.19         49.73         0.66 o                         
  -1   2   1      10858.97       9748.57        86.45 o                         
   0   2   1        784.90        750.58         7.13 o                         
   1   2   1       1519.13       1510.94        12.74 o                         
   2   2   1       1394.91       1455.34        14.32 o                         
   3   2   1         15.75         16.04         0.39 o                         
   4   2   1         27.91         26.19         0.67 o                         
   5   2   1          6.10          7.31         0.65 o                         
  -5   3   1          3.40          3.45         0.60 o                         
  -4   3   1         12.91         11.39         0.42 o                         
  -3   3   1         12.23          9.51         0.34 o                         
  -2   3   1          5.83          6.78         0.29 o                         
  -1   3   1       1171.91       1164.16        10.38 o                         
   0   3   1        682.92        694.30         6.61 o                         
   1   3   1        491.04        444.90         4.33 o                         
   2   3   1        153.52        161.88         1.76 o                         
   3   3   1         86.46         80.96         1.13 o                         
   4   3   1         11.47         12.17         0.52 o                         
   5   3   1         59.21         56.50         1.46 o                         
  -5   4   1         14.61         14.29         0.73 o                         
  -4   4   1         78.37         80.30         1.30 o                         
  -3   4   1         11.14          9.72         0.35 o                         
  -2   4   1        212.98        213.21         2.48 o                         
  -1   4   1        329.87        326.52         4.56 o                         
   0   4   1       5801.82       5778.44        62.63 o                         
   1   4   1       1316.23       1281.06        12.03 o                         
   2   4   1         64.37         78.37         1.06 o                         
   3   4   1         34.08         30.38         0.62 o                         
   4   4   1         17.30         17.26         0.83 o                         
   5   4   1          1.01          0.73         0.45 o                         
  -5   5   1         19.11         16.00         0.78 o                         
  -4   5   1        135.32        131.75         2.77 o                         
  -3   5   1        143.05        143.64         1.99 o                         
  -2   5   1        180.97        169.42         2.45 o                         
  -1   5   1        900.77        888.17        10.65 o                         
   0   5   1          0.66          1.79         0.27 o                         
   1   5   1         30.20         26.08         0.55 o                         
   2   5   1         84.81         78.08         0.97 o                         
   3   5   1         37.26         41.87         0.78 o                         
   4   5   1        124.74        118.93         2.21 o                         
   5   5   1         45.54         51.51         1.42 o                         
  -5   6   1          6.67          6.54         0.68 o                         
  -4   6   1         21.39         20.79         1.02 o                         
  -3   6   1          6.06          6.01         0.36 o                         
  -2   6   1         25.64         25.36         0.50 o                         
  -1   6   1         54.72         64.44         1.02 o                         
   0   6   1         21.06         17.21         0.50 o                         
   1   6   1         33.01         36.24         0.71 o                         
   2   6   1        335.08        342.97         3.76 o                         
   3   6   1          0.08          0.20         0.19 o                         
   4   6   1         99.03         93.22         1.90 o                         
   5   6   1         28.31         29.57         1.29 o                         
  -5   7   1          1.15          1.09         0.49 o                         
  -4   7   1          0.65          0.81         0.41 o                         
  -3   7   1        150.35        138.90         1.76 o                         
  -2   7   1         75.87         90.37         1.25 o                         
  -1   7   1          0.01          1.58         0.22 o                         
   0   7   1         25.60         28.10         0.87 o                         
   1   7   1         53.83         55.13         0.97 o                         
   2   7   1          3.35          4.45         0.32 o                         
   3   7   1          3.36          3.06         0.30 o                         
   4   7   1          0.35          0.81         0.43 o                         
   5   7   1          1.99          1.42         0.57 o                         
  -5   8   1          0.00         -0.46         0.48 o                         
  -4   8   1         58.93         54.63         2.78 o                         
  -3   8   1         20.34         20.45         0.89 o                         
  -2   8   1        349.30        367.01         4.11 o                         
  -1   8   1         53.99         58.99         1.09 o                         
   0   8   1         37.91         32.64         1.01 o                         
   1   8   1        746.36        735.33        13.28 o                         
   2   8   1         10.96         10.83         0.52 o                         
   3   8   1          2.31          2.78         0.36 o                         
   4   8   1         21.34         25.99         0.99 o                         
   5   8   1          4.99          6.74         0.91 o                         
  -4   9   1          0.93          1.94         0.62 o                         
  -3   9   1        110.69        105.92         2.68 o                         
  -2   9   1          6.44          5.33         0.34 o                         
  -1   9   1        569.65        573.58         7.04 o                         
   0   9   1         75.61         64.81         2.00 o                         
   1   9   1         42.50         40.86         1.24 o                         
   2   9   1         39.79         39.86         1.48 o                         
   3   9   1          3.29          2.61         0.58 o                         
   4   9   1         59.48         64.31         1.60 o                         
  -4  10   1          0.06         -0.67         0.50 o                         
  -3  10   1          4.09          3.81         0.68 o                         
  -2  10   1          5.81          5.28         0.51 o                         
  -1  10   1         21.00         19.91         0.73 o                         
   0  10   1         33.67         36.89         1.21 o                         
   1  10   1         91.30         89.16         2.05 o                         
   2  10   1          0.60          0.02         0.32 o                         
   3  10   1         17.11         14.32         1.02 o                         
   4  10   1          4.36          5.16         0.72 o                         
  -4  11   1         40.50         38.16         1.71 o                         
  -3  11   1         23.77         25.62         1.33 o                         
  -2  11   1         24.55         26.15         1.07 o                         
  -1  11   1        184.84        182.44         3.56 o                         
   0  11   1         20.54         14.00         0.82 o                         
   1  11   1         26.02         25.79         1.08 o                         
   2  11   1         68.31         62.27         1.71 o                         
   3  11   1         56.33         57.52         1.98 o                         
   4  11   1          3.31          3.05         0.92 o                         
  -4  12   1          6.75          8.26         1.01 o                         
  -3  12   1          6.65          6.36         0.85 o                         
  -2  12   1         58.13         57.38         1.96 o                         
  -1  12   1          3.65          3.67         0.56 o                         
   0  12   1         86.49         83.47         2.08 o                         
   1  12   1         36.05         40.72         1.43 o                         
   2  12   1          0.50          0.45         0.47 o                         
   3  12   1          3.57          4.22         0.77 o                         
   4  12   1          3.38          4.11         1.09 o                         
  -3  13   1          0.81         -0.30         0.49 o                         
  -2  13   1          5.10          6.88         0.88 o                         
  -1  13   1         57.63         59.69         1.78 o                         
   0  13   1         30.64         25.44         1.46 o                         
   1  13   1          4.20          4.76         0.98 o                         
   2  13   1          0.03          0.36         0.58 o                         
   3  13   1         22.03         20.53         1.87 o                         
  -3  14   1          7.48          7.30         0.97 o                         
  -2  14   1          1.57          1.70         0.78 o                         
  -1  14   1          0.23         -0.33         0.53 o                         
   0  14   1          1.47          1.51         0.67 o                         
   1  14   1         20.93         19.01         1.12 o                         
   2  14   1          1.16          0.62         0.64 o                         
   3  14   1          3.27          4.43         0.86 o                         
  -3  15   1          0.31          1.67         0.75 o                         
  -2  15   1          0.12         -0.41         0.69 o                         
  -1  15   1         19.23         20.31         1.25 o                         
   0  15   1          1.24          1.36         0.53 o                         
   1  15   1          4.21          5.62         0.81 o                         
   2  15   1          3.17          2.00         0.96 o                         
   3  15   1         32.69         30.09         2.15 o                         
  -2  16   1          0.07         -0.70         0.75 o                         
  -1  16   1          1.45          1.45         0.71 o                         
   0  16   1          2.80          3.74         0.68 o                         
   1  16   1          6.70          8.25         1.09 o                         
   2  16   1          9.11          8.12         1.39 o                         
  -1  17   1          1.63          1.44         0.69 o                         
   0  17   1          3.74          5.15         1.18 o                         
   1  17   1          1.60          1.65         0.80 o                         
  -5   0   2        122.29        126.34         2.38 o                         
  -4   0   2          2.30          0.79         0.34 o                         
  -3   0   2          1.28          1.48         0.78 o                         
  -2   0   2         34.94         42.72         2.03 o                         
  -1   0   2       1587.16       1711.59        34.58 o                         
   0   0   2        951.87        947.84         9.34 o                         
   1   0   2        117.06        122.70         1.38 o                         
   2   0   2         23.62         22.51         0.62 o                         
   3   0   2        212.49        212.46         3.46 o                         
   4   0   2         83.66         77.54         1.79 o                         
   5   0   2         28.76         29.30         1.68 o                         
  -5   1   2         11.84         12.26         0.49 o                         
  -4   1   2         39.07         39.37         0.68 o                         
  -3   1   2         92.42         95.20         1.55 o                         
  -2   1   2        185.83        219.46         3.33 o                         
  -1   1   2        181.49        177.65         1.68 o                         
   0   1   2        243.50        252.77         2.05 o                         
   1   1   2        362.23        352.44         2.75 o                         
   2   1   2        256.59        260.15         2.52 o                         
   3   1   2         24.63         26.13         0.58 o                         
   4   1   2         79.45         72.72         1.22 o                         
   5   1   2          0.01         -0.05         0.37 o                         
  -5   2   2          0.11          0.01         0.26 o                         
  -4   2   2         37.44         34.37         0.67 o                         
  -3   2   2         12.60         14.53         0.40 o                         
  -2   2   2        735.28        682.66         7.92 o                         
  -1   2   2       3533.40       3522.75        32.83 o                         
   0   2   2         35.08         31.38         0.43 o                         
   1   2   2        532.70        510.14         4.27 o                         
   2   2   2          0.35          0.34         0.14 o                         
   3   2   2         16.65         11.28         0.50 o                         
   4   2   2         90.26         90.86         1.65 o                         
   5   2   2         24.25         25.38         1.03 o                         
  -5   3   2         33.83         33.43         0.82 o                         
  -4   3   2         27.67         28.58         0.69 o                         
  -3   3   2        136.16        149.12         2.00 o                         
  -2   3   2        448.33        495.40         5.38 o                         
  -1   3   2       3453.70       3490.62        36.59 o                         
   0   3   2       2380.90       2217.46        18.66 o                         
   1   3   2        403.90        418.47         4.30 o                         
   2   3   2         98.80        106.69         1.57 o                         
   3   3   2         72.78         67.49         1.05 o                         
   4   3   2         13.34         15.33         0.75 o                         
   5   3   2          0.76          1.43         0.47 o                         
  -5   4   2         10.44         11.49         0.62 o                         
  -4   4   2         86.79         83.27         1.36 o                         
  -3   4   2          9.71          9.59         0.41 o                         
  -2   4   2         69.96         60.10         0.85 o                         
  -1   4   2         16.05         19.55         0.49 o                         
   0   4   2        508.39        539.26         5.23 o                         
   1   4   2          0.03          0.19         0.14 o                         
   2   4   2          0.07          0.00         0.18 o                         
   3   4   2         21.74         22.33         0.60 o                         
   4   4   2         76.55         78.73         1.71 o                         
   5   4   2          7.33          5.24         0.72 o                         
  -5   5   2         11.70         11.19         0.73 o                         
  -4   5   2          2.24          1.28         0.28 o                         
  -3   5   2          0.12          0.06         0.19 o                         
  -2   5   2        107.51        110.27         1.59 o                         
  -1   5   2        148.47        145.46         2.00 o                         
   0   5   2         72.86         90.33         1.61 o                         
   1   5   2         16.02         19.58         0.44 o                         
   2   5   2          1.47          4.28         0.26 o                         
   3   5   2         35.09         35.63         0.71 o                         
   4   5   2         63.43         62.66         1.53 o                         
   5   5   2          0.00         -0.28         0.44 o                         
  -5   6   2          4.91          5.97         0.64 o                         
  -4   6   2         15.64         16.27         0.65 o                         
  -3   6   2        148.81        145.74         2.05 o                         
  -2   6   2        388.39        376.26         4.68 o                         
  -1   6   2         74.51         67.72         1.10 o                         
   0   6   2        120.43        125.22         1.73 o                         
   1   6   2        237.64        231.21         3.47 o                         
   2   6   2         57.11         60.08         0.94 o                         
   3   6   2          4.59          5.29         0.34 o                         
   4   6   2         56.98         55.78         1.43 o                         
   5   6   2          0.64          1.16         0.50 o                         
  -5   7   2          8.50          9.18         0.95 o                         
  -4   7   2        123.94        129.50         3.82 o                         
  -3   7   2         14.51         11.87         0.44 o                         
  -2   7   2          1.08          0.19         0.29 o                         
  -1   7   2         47.76         46.89         1.19 o                         
   0   7   2         97.32         95.62         1.77 o                         
   1   7   2         10.91         12.90         0.57 o                         
   2   7   2         16.33         15.66         0.60 o                         
   3   7   2        118.89        122.41         1.55 o                         
   4   7   2         14.21         15.63         0.86 o                         
   5   7   2          2.99          2.33         0.56 o                         
  -5   8   2          0.18          0.62         0.56 o                         
  -4   8   2         49.02         49.16         1.71 o                         
  -3   8   2          0.01          0.01         0.32 o                         
  -2   8   2         67.41         71.27         1.15 o                         
  -1   8   2         51.49         52.32         1.58 o                         
   0   8   2        293.88        321.88         4.65 o                         
   1   8   2         47.63         50.36         1.35 o                         
   2   8   2          0.91          0.36         0.29 o                         
   3   8   2          7.92          7.25         0.51 o                         
   4   8   2         54.11         55.02         1.46 o                         
  -4   9   2         72.16         72.34         2.86 o                         
  -3   9   2         51.58         56.07         1.80 o                         
  -2   9   2         45.46         47.31         0.94 o                         
  -1   9   2        100.05         88.85         1.91 o                         
   0   9   2        127.56        136.68         2.39 o                         
   1   9   2          9.49         10.85         0.69 o                         
   2   9   2          5.96          4.04         0.45 o                         
   3   9   2          0.30         -0.25         0.31 o                         
   4   9   2          0.63          1.11         0.48 o                         
  -4  10   2          0.22          1.55         0.60 o                         
  -3  10   2        258.19        261.16         5.30 o                         
  -2  10   2          8.32          6.44         0.48 o                         
  -1  10   2        301.76        317.17         5.28 o                         
   0  10   2         14.43         16.01         1.02 o                         
   1  10   2         71.56         75.92         1.86 o                         
   2  10   2          0.89          0.35         0.40 o                         
   3  10   2         13.21         10.97         0.85 o                         
   4  10   2          2.89          2.73         0.53 o                         
  -4  11   2         18.74         17.58         1.22 o                         
  -3  11   2          0.44         -0.49         0.49 o                         
  -2  11   2         36.85         39.53         1.17 o                         
  -1  11   2          2.89          2.27         0.55 o                         
   0  11   2          5.53          7.09         0.60 o                         
   1  11   2         19.34         19.29         1.37 o                         
   2  11   2          0.09          0.04         0.42 o                         
   3  11   2         53.95         54.61         1.72 o                         
   4  11   2          0.79          0.80         0.60 o                         
  -4  12   2          0.26          0.38         0.61 o                         
  -3  12   2          6.02          7.07         0.86 o                         
  -2  12   2          5.70          4.21         0.62 o                         
  -1  12   2          0.12         -0.07         0.41 o                         
   0  12   2          0.13         -0.08         0.37 o                         
   1  12   2          1.72          1.15         0.64 o                         
   2  12   2          0.11          0.09         0.47 o                         
   3  12   2          0.80          1.46         0.75 o                         
   4  12   2          0.82          0.70         0.61 o                         
  -3  13   2          5.59          6.50         0.88 o                         
  -2  13   2         36.27         33.58         1.93 o                         
  -1  13   2         28.73         30.51         1.28 o                         
   0  13   2         13.17         12.76         0.82 o                         
   1  13   2         38.08         35.51         1.41 o                         
   2  13   2         99.75         99.84         2.92 o                         
   3  13   2          7.06          7.01         0.82 o                         
  -3  14   2         12.07         13.44         1.17 o                         
  -2  14   2         13.27         13.55         1.99 o                         
  -1  14   2          5.03          4.17         0.69 o                         
   0  14   2         15.83         14.84         0.90 o                         
   1  14   2         85.15         88.62         2.87 o                         
   2  14   2         41.30         36.05         1.81 o                         
   3  14   2         33.01         31.01         1.45 o                         
  -2  15   2          7.70          6.87         1.80 o                         
  -1  15   2         10.30         11.54         0.97 o                         
   0  15   2          2.10          0.62         0.51 o                         
   1  15   2         66.32         68.08         2.14 o                         
   2  15   2         22.70         26.63         2.02 o                         
  -2  16   2          0.63          0.64         2.04 o                         
  -1  16   2          0.33          0.42         0.59 o                         
   0  16   2          5.94          6.97         0.79 o                         
   1  16   2         14.81         15.09         1.35 o                         
   2  16   2          0.99          2.07         1.01 o                         
  -1  17   2          0.79          0.34         0.68 o                         
   0  17   2         21.56         23.19         2.44 o                         
   1  17   2          0.91          1.72         0.81 o                         
  -5   1   3         22.08         21.60         1.12 o                         
  -4   1   3         73.12         66.24         1.25 o                         
  -3   1   3        254.60        259.82         4.01 o                         
  -2   1   3        865.18        888.31        11.25 o                         
  -1   1   3          1.52          5.13         0.16 o                         
   0   1   3       1965.01       1989.45        14.73 o                         
   1   1   3        201.84        205.87         1.92 o                         
   2   1   3          1.62          1.27         0.16 o                         
   3   1   3         16.57         16.00         0.44 o                         
   4   1   3         49.11         50.06         1.64 o                         
   5   1   3         24.20         22.18         1.01 o                         
  -5   2   3         30.68         31.84         1.24 o                         
  -4   2   3          8.00          7.48         0.43 o                         
  -3   2   3         53.78         59.25         1.25 o                         
  -2   2   3        128.62        132.63         1.75 o                         
  -1   2   3        395.87        365.81         4.00 o                         
   0   2   3       1759.90       1778.35        13.73 o                         
   1   2   3        305.21        323.39         3.29 o                         
   2   2   3          1.33          0.58         0.19 o                         
   3   2   3          1.64          1.86         0.24 o                         
   4   2   3        117.17        102.49         2.03 o                         
   5   2   3          6.04          7.25         0.87 o                         
  -5   3   3          0.67          0.61         0.43 o                         
  -4   3   3          0.30          0.39         0.21 o                         
  -3   3   3         11.73         12.48         0.40 o                         
  -2   3   3          3.75          5.04         0.24 o                         
  -1   3   3        276.00        264.31         2.99 o                         
   0   3   3       1839.13       1880.10        15.86 o                         
   1   3   3          0.06          0.05         0.14 o                         
   2   3   3        321.04        334.47         3.44 o                         
   3   3   3         30.50         26.60         0.61 o                         
   4   3   3          2.03          2.18         0.50 o                         
   5   3   3         14.14         13.52         0.86 o                         
  -5   4   3         33.68         33.18         0.85 o                         
  -4   4   3          3.30          3.04         0.29 o                         
  -3   4   3         94.19        103.28         1.51 o                         
  -2   4   3        619.74        617.97         5.91 o                         
  -1   4   3        520.13        508.86         5.61 o                         
   0   4   3        246.26        218.61         2.30 o                         
   1   4   3        282.11        274.81         3.42 o                         
   2   4   3          2.02          2.29         0.23 o                         
   3   4   3        186.94        185.49         2.17 o                         
   4   4   3         23.13         25.26         1.41 o                         
   5   4   3          2.86          1.86         0.53 o                         
  -5   5   3         12.28         12.29         0.76 o                         
  -4   5   3         12.73         15.15         0.53 o                         
  -3   5   3        159.98        169.78         2.30 o                         
  -2   5   3        129.32        138.38         1.77 o                         
  -1   5   3         92.46         89.58         1.43 o                         
   0   5   3       2217.07       2202.01        26.76 o                         
   1   5   3        608.58        609.87         6.36 o                         
   2   5   3          5.02          4.26         0.31 o                         
   3   5   3        142.94        146.55         1.84 o                         
   4   5   3          2.13          3.32         0.52 o                         
   5   5   3          0.16          0.97         0.51 o                         
  -5   6   3         28.61         28.69         1.20 o                         
  -4   6   3          6.19          6.62         0.71 o                         
  -3   6   3         78.46         82.16         1.37 o                         
  -2   6   3        913.69        939.45        11.84 o                         
  -1   6   3       1797.25       1931.43        24.76 o                         
   0   6   3        852.21        853.21        10.21 o                         
   1   6   3          0.54         -0.28         0.18 o                         
   2   6   3          0.00         -0.16         0.20 o                         
   3   6   3          0.93          2.25         0.33 o                         
   4   6   3          1.70          1.53         0.46 o                         
   5   6   3         39.39         39.72         1.36 o                         
  -5   7   3          7.10          6.96         0.74 o                         
  -4   7   3          1.96          1.42         0.51 o                         
  -3   7   3         11.79         11.97         0.65 o                         
  -2   7   3         23.79         25.85         1.04 o                         
  -1   7   3        957.07       1010.53        10.31 o                         
   0   7   3          9.21          8.32         0.46 o                         
   1   7   3         19.43         20.85         0.72 o                         
   2   7   3        171.15        181.51         2.46 o                         
   3   7   3         58.80         56.00         1.14 o                         
   4   7   3          0.27          0.25         0.41 o                         
   5   7   3          0.02          0.57         0.51 o                         
  -5   8   3          0.95          0.98         0.74 o                         
  -4   8   3        107.09        101.78         2.62 o                         
  -3   8   3          8.63          7.84         0.62 o                         
  -2   8   3          5.47          4.95         0.37 o                         
  -1   8   3         87.22         84.39         1.24 o                         
   0   8   3        457.05        457.91         6.30 o                         
   1   8   3          7.33          8.59         0.64 o                         
   2   8   3          6.93          6.61         0.46 o                         
   3   8   3          2.69          3.63         0.44 o                         
   4   8   3          5.03          4.62         0.61 o                         
  -4   9   3          1.08          2.24         0.62 o                         
  -3   9   3         15.85         14.41         0.97 o                         
  -2   9   3         50.29         53.41         1.09 o                         
  -1   9   3          4.81          4.82         0.35 o                         
   0   9   3        177.14        177.73         2.87 o                         
   1   9   3          0.09         -0.13         0.31 o                         
   2   9   3         55.41         52.91         1.52 o                         
   3   9   3         52.11         49.66         2.32 o                         
   4   9   3          6.42          7.13         0.85 o                         
  -4  10   3          0.32          1.22         0.60 o                         
  -3  10   3          0.39         -0.19         0.50 o                         
  -2  10   3         74.66         72.23         1.45 o                         
  -1  10   3         19.34         21.99         0.77 o                         
   0  10   3         46.06         45.41         1.39 o                         
   1  10   3          4.42          4.83         0.52 o                         
   2  10   3         24.32         24.73         1.01 o                         
   3  10   3          4.10          3.37         0.68 o                         
   4  10   3          2.35          3.02         0.57 o                         
  -4  11   3          6.26          4.84         0.81 o                         
  -3  11   3         36.93         35.67         2.09 o                         
  -2  11   3         13.24         10.49         0.76 o                         
  -1  11   3          9.52         11.24         0.54 o                         
   0  11   3         13.83         11.28         0.79 o                         
   1  11   3        108.21        109.72         2.19 o                         
   2  11   3          0.63          0.68         0.42 o                         
   3  11   3          1.44          1.20         0.53 o                         
   4  11   3          5.07          6.50         1.06 o                         
  -4  12   3         43.39         36.64         1.74 o                         
  -3  12   3          5.43          2.14         1.38 o                         
  -2  12   3          0.01         -0.38         0.38 o                         
  -1  12   3          0.32          0.45         0.31 o                         
   0  12   3        147.45        145.14         3.07 o                         
   1  12   3         92.55         97.15         2.43 o                         
   2  12   3          7.11          7.58         0.70 o                         
   3  12   3          0.07          0.36         0.52 o                         
  -3  13   3          5.79          4.21         1.16 o                         
  -2  13   3          3.14          2.26         1.48 o                         
  -1  13   3          1.37          0.98         0.42 o                         
   0  13   3         43.62         42.86         2.25 o                         
   1  13   3          5.34          4.51         0.71 o                         
   2  13   3          4.13          2.73         0.63 o                         
   3  13   3          1.46         -0.03         0.70 o                         
  -3  14   3          2.30          3.32         0.96 o                         
  -2  14   3          2.59          2.85         0.73 o                         
  -1  14   3         17.91         18.36         0.98 o                         
   0  14   3         14.88         18.56         1.13 o                         
   1  14   3          4.74          5.64         0.70 o                         
   2  14   3          0.40          0.61         0.58 o                         
   3  14   3          1.71          1.40         0.78 o                         
  -2  15   3          1.50          1.57         0.70 o                         
  -1  15   3         25.85         22.97         1.24 o                         
   0  15   3          1.31          1.02         0.61 o                         
   1  15   3         36.28         33.71         1.62 o                         
   2  15   3         12.03         10.66         1.39 o                         
  -2  16   3          1.51          1.57         0.78 o                         
  -1  16   3          4.44          5.22         0.91 o                         
   0  16   3         29.31         29.16         1.21 o                         
   1  16   3         15.63         13.27         1.08 o                         
   2  16   3         10.07         11.38         1.25 o                         
  -1  17   3          0.33          0.36         0.66 o                         
   0  17   3          7.00          8.63         1.20 o                         
   1  17   3         12.44         13.33         1.61 o                         
  -5   0   4          0.58          2.72         0.93 o                         
  -4   0   4         15.58         13.32         1.83 o                         
  -3   0   4         37.83         30.10         0.97 o                         
  -2   0   4         14.22         12.65         0.65 o                         
  -1   0   4         15.27         16.00         0.51 o                         
   0   0   4         38.84         37.01         0.63 o                         
   1   0   4        751.49        775.34        15.47 o                         
   2   0   4        704.48        700.84        10.56 o                         
   3   0   4        339.78        332.49         4.94 o                         
   4   0   4         18.69         19.14         1.12 o                         
   5   0   4         88.08         89.17         2.58 o                         
  -5   1   4         26.38         27.53         1.24 o                         
  -4   1   4         20.61         20.40         1.47 o                         
  -3   1   4         73.30         73.43         1.42 o                         
  -2   1   4          5.49          6.11         0.26 o                         
  -1   1   4        845.84        844.08         8.97 o                         
   0   1   4        158.13        170.45         1.54 o                         
   1   1   4          3.39          2.97         0.27 o                         
   2   1   4        276.01        278.53         2.90 o                         
   3   1   4          5.46          4.30         0.39 o                         
   4   1   4        253.16        251.25         3.96 o                         
   5   1   4          0.32          0.52         0.49 o                         
  -5   2   4          8.87          8.85         0.82 o                         
  -4   2   4          4.26          3.26         0.33 o                         
  -3   2   4          2.12          2.10         0.27 o                         
  -2   2   4        208.58        223.76         2.60 o                         
  -1   2   4        272.51        291.79         3.30 o                         
   0   2   4        198.48        210.46         2.08 o                         
   1   2   4          8.25         10.17         0.28 o                         
   2   2   4         11.55         15.02         0.48 o                         
   3   2   4         11.14         13.25         0.47 o                         
   4   2   4          9.91         10.34         0.74 o                         
   5   2   4          8.47          9.77         0.84 o                         
  -5   3   4         33.22         34.04         2.50 o                         
  -4   3   4         22.20         19.49         0.74 o                         
  -3   3   4        148.35        148.95         2.20 o                         
  -2   3   4          4.73          5.92         0.38 o                         
  -1   3   4       2788.94       2836.32        29.72 o                         
   0   3   4       1290.77       1327.98        12.44 o                         
   1   3   4         16.23         21.03         0.55 o                         
   2   3   4         79.78         91.13         1.23 o                         
   3   3   4         10.21         14.81         0.50 o                         
   4   3   4        223.65        218.95         3.58 o                         
   5   3   4         27.30         29.73         1.18 o                         
  -5   4   4         28.38         27.67         1.49 o                         
  -4   4   4         24.35         27.21         0.65 o                         
  -3   4   4        146.54        136.33         1.90 o                         
  -2   4   4        464.75        488.77         5.37 o                         
  -1   4   4         19.06         20.79         0.41 o                         
   0   4   4         84.82         92.49         1.59 o                         
   1   4   4         18.02         18.20         0.54 o                         
   2   4   4        589.76        584.40         5.81 o                         
   3   4   4          1.11          0.64         0.25 o                         
   4   4   4         12.39         11.22         0.76 o                         
   5   4   4         17.88         19.28         1.01 o                         
  -5   5   4          0.36          0.96         0.39 o                         
  -4   5   4         15.74         14.27         0.51 o                         
  -3   5   4          0.03          0.43         0.21 o                         
  -2   5   4        685.51        687.16         8.13 o                         
  -1   5   4        270.96        267.03         2.95 o                         
   0   5   4        171.92        198.54         2.83 o                         
   1   5   4        978.66       1014.35        11.95 o                         
   2   5   4        164.68        180.85         2.45 o                         
   3   5   4          8.81          9.09         0.44 o                         
   4   5   4          0.01          0.06         0.42 o                         
   5   5   4          5.19          6.66         0.74 o                         
  -5   6   4          1.53          0.72         0.70 o                         
  -4   6   4          0.12          0.15         0.39 o                         
  -3   6   4          0.20          0.15         0.29 o                         
  -2   6   4        334.05        331.28         3.89 o                         
  -1   6   4         20.97         23.84         0.63 o                         
   0   6   4          1.53          0.62         0.23 o                         
   1   6   4         32.61         33.69         1.07 o                         
   2   6   4          2.42          4.60         0.38 o                         
   3   6   4         25.85         25.53         0.78 o                         
   4   6   4          0.08          0.19         0.44 o                         
   5   6   4          0.00          0.28         0.52 o                         
  -5   7   4          0.72          0.72         0.42 o                         
  -4   7   4          2.11          1.56         0.52 o                         
  -3   7   4        400.10        396.91         5.73 o                         
  -2   7   4          1.97          4.35         0.41 o                         
  -1   7   4        595.16        637.42         7.91 o                         
   0   7   4        236.22        211.35         3.20 o                         
   1   7   4        118.62        122.36         2.19 o                         
   2   7   4         46.04         45.08         1.07 o                         
   3   7   4         13.18         13.76         0.67 o                         
   4   7   4         13.79         13.07         0.83 o                         
  -4   8   4         31.25         31.43         1.35 o                         
  -3   8   4        203.75        190.74         4.02 o                         
  -2   8   4        183.61        197.95         2.45 o                         
  -1   8   4          0.35          1.00         0.25 o                         
   0   8   4        105.51         98.50         1.83 o                         
   1   8   4         37.04         37.33         1.06 o                         
   2   8   4         52.74         57.46         1.27 o                         
   3   8   4         16.85         16.90         0.76 o                         
   4   8   4         10.05          9.81         0.76 o                         
  -4   9   4         29.67         27.60         1.63 o                         
  -3   9   4          7.49         10.32         0.96 o                         
  -2   9   4         67.83         67.13         1.18 o                         
  -1   9   4          1.37          0.88         0.33 o                         
   0   9   4         61.83         65.61         1.44 o                         
   1   9   4        171.29        170.86         2.90 o                         
   2   9   4         24.33         22.20         0.93 o                         
   3   9   4          5.72          5.90         0.75 o                         
   4   9   4          3.84          4.38         0.62 o                         
  -4  10   4          5.69          6.08         0.92 o                         
  -3  10   4          1.56          1.57         0.49 o                         
  -2  10   4          1.60          1.78         0.41 o                         
  -1  10   4          8.85         10.64         0.55 o                         
   0  10   4         19.88         21.33         0.83 o                         
   1  10   4         14.92         15.83         0.79 o                         
   2  10   4         26.38         25.53         1.03 o                         
   3  10   4          0.00          0.27         0.39 o                         
   4  10   4          1.81          0.88         0.48 o                         
  -4  11   4          6.02          5.97         0.71 o                         
  -3  11   4         51.06         46.91         1.75 o                         
  -2  11   4         20.79         18.66         0.85 o                         
  -1  11   4          0.69          0.10         0.28 o                         
   0  11   4         20.52         22.77         0.90 o                         
   1  11   4         50.63         53.73         2.08 o                         
   2  11   4          0.19          0.33         0.41 o                         
   3  11   4          6.55          6.62         0.77 o                         
   4  11   4          6.45          5.36         0.71 o                         
  -3  12   4          0.20         -0.24         0.46 o                         
  -2  12   4          7.54          8.50         0.98 o                         
  -1  12   4         23.36         21.73         0.87 o                         
   0  12   4         15.79         16.41         1.05 o                         
   1  12   4         53.86         49.30         1.43 o                         
   2  12   4          0.54          0.33         0.47 o                         
   3  12   4         13.69         15.37         1.43 o                         
  -3  13   4          2.82          3.30         0.76 o                         
  -2  13   4         14.81         11.86         1.07 o                         
  -1  13   4          3.30          2.17         0.62 o                         
   0  13   4         60.70         61.14         1.59 o                         
   1  13   4          0.18         -0.11         0.44 o                         
   2  13   4          1.61          0.82         0.56 o                         
   3  13   4          0.04          0.17         0.65 o                         
  -3  14   4          0.41          1.11         0.57 o                         
  -2  14   4          1.19         -0.53         0.45 o                         
  -1  14   4          0.15         -0.35         0.58 o                         
   0  14   4         12.37         14.40         0.86 o                         
   1  14   4          0.06          0.26         0.47 o                         
   2  14   4         11.37         14.18         1.08 o                         
  -2  15   4          0.10          0.36         0.48 o                         
  -1  15   4          1.02          2.19         0.74 o                         
   0  15   4          0.93          0.28         0.47 o                         
   1  15   4          7.71         10.69         0.88 o                         
   2  15   4          2.06          3.06         0.86 o                         
  -1  16   4          0.00          0.26         0.81 o                         
   0  16   4         10.31         10.09         1.23 o                         
   1  16   4          8.42          8.75         0.86 o                         
  -5   1   5         20.32         22.37         1.35 o                         
  -4   1   5         14.73         16.75         0.92 o                         
  -3   1   5          0.33          0.32         0.18 o                         
  -2   1   5          0.76          1.08         0.16 o                         
  -1   1   5          0.02          0.18         0.13 o                         
   0   1   5         99.26        106.63         1.24 o                         
   1   1   5       1241.22       1259.23        14.66 o                         
   2   1   5          0.00          0.05         0.20 o                         
   3   1   5        313.64        326.40         3.54 o                         
   4   1   5          2.89          2.76         0.53 o                         
   5   1   5          0.10         -0.13         0.57 o                         
  -5   2   5         39.24         36.91         3.22 o                         
  -4   2   5        157.00        161.67         2.86 o                         
  -3   2   5         90.94         93.22         1.42 o                         
  -2   2   5         35.78         37.30         0.63 o                         
  -1   2   5         56.10         58.77         0.86 o                         
   0   2   5         55.55         59.88         0.84 o                         
   1   2   5         13.52         13.92         0.53 o                         
   2   2   5        625.74        679.80         6.61 o                         
   3   2   5        122.95        128.67         1.70 o                         
   4   2   5        202.61        204.75         3.42 o                         
   5   2   5          4.97          3.35         0.70 o                         
  -5   3   5          0.35         -0.38         0.47 o                         
  -4   3   5         13.85         14.35         0.67 o                         
  -3   3   5        100.90         94.95         1.58 o                         
  -2   3   5         25.11         28.17         0.73 o                         
  -1   3   5        118.64        130.52         1.59 o                         
   0   3   5        107.53        103.25         1.28 o                         
   1   3   5        273.40        273.22         3.61 o                         
   2   3   5         14.53         17.25         0.47 o                         
   3   3   5         41.69         41.44         0.85 o                         
   4   3   5         66.31         66.96         1.74 o                         
   5   3   5          0.59          0.43         0.60 o                         
  -5   4   5          6.82          8.65         1.57 o                         
  -4   4   5         89.71         93.23         1.75 o                         
  -3   4   5        403.07        387.79         5.28 o                         
  -2   4   5         84.46         95.14         1.30 o                         
  -1   4   5          0.00          0.05         0.13 o                         
   0   4   5         12.65          9.76         0.36 o                         
   1   4   5         24.36         20.38         0.65 o                         
   2   4   5          7.85          8.29         0.43 o                         
   3   4   5          4.06          6.00         0.45 o                         
   4   4   5         32.83         36.05         1.21 o                         
   5   4   5         26.55         25.00         2.24 o                         
  -5   5   5          0.09         -0.12         0.77 o                         
  -4   5   5         85.63         85.54         1.75 o                         
  -3   5   5          7.48          7.51         0.31 o                         
  -2   5   5          8.24          9.39         0.39 o                         
  -1   5   5          0.45          0.57         0.18 o                         
   0   5   5          0.36          0.26         0.20 o                         
   1   5   5         59.52         63.07         1.23 o                         
   2   5   5          0.58         -0.12         0.25 o                         
   3   5   5         35.55         38.24         0.95 o                         
   4   5   5         12.69         15.46         0.94 o                         
  -5   6   5          0.01         -0.07         0.39 o                         
  -4   6   5          4.06          2.51         0.59 o                         
  -3   6   5         85.27         82.73         1.61 o                         
  -2   6   5         23.95         24.06         0.87 o                         
  -1   6   5          0.21          0.26         0.18 o                         
   0   6   5        215.66        213.58         3.24 o                         
   1   6   5         50.66         41.79         0.99 o                         
   2   6   5          3.69          3.67         0.42 o                         
   3   6   5          3.41          3.34         0.41 o                         
   4   6   5         52.48         50.78         1.47 o                         
  -4   7   5         12.20         15.46         1.04 o                         
  -3   7   5        135.03        135.66         2.63 o                         
  -2   7   5         55.66         60.45         1.11 o                         
  -1   7   5          0.00          0.09         0.18 o                         
   0   7   5        408.27        407.77         5.70 o                         
   1   7   5         52.44         56.67         1.35 o                         
   2   7   5         10.38         10.53         0.69 o                         
   3   7   5         15.31         17.29         0.77 o                         
   4   7   5          3.87          4.84         0.78 o                         
  -4   8   5         45.62         48.80         1.69 o                         
  -3   8   5         35.95         36.00         1.42 o                         
  -2   8   5          0.16          0.16         0.26 o                         
  -1   8   5         29.43         28.70         0.69 o                         
   0   8   5          0.43          0.46         0.32 o                         
   1   8   5        199.69        198.42         3.26 o                         
   2   8   5          1.66          1.49         0.41 o                         
   3   8   5        151.62        147.85         2.48 o                         
   4   8   5          0.02         -0.02         0.45 o                         
  -4   9   5         35.78         33.60         2.16 o                         
  -3   9   5         34.37         35.05         1.80 o                         
  -2   9   5        105.29        102.96         2.23 o                         
  -1   9   5         40.41         49.48         0.98 o                         
   0   9   5        144.02        154.09         2.64 o                         
   1   9   5         11.63         12.53         0.73 o                         
   2   9   5          3.05          1.82         0.45 o                         
   3   9   5          2.95          3.21         0.54 o                         
   4   9   5          4.04          3.81         0.61 o                         
  -4  10   5          2.99          1.78         0.89 o                         
  -3  10   5          0.94          0.51         0.77 o                         
  -2  10   5         63.25         58.30         1.62 o                         
  -1  10   5         18.85         18.22         0.95 o                         
   0  10   5         51.39         56.85         1.40 o                         
   1  10   5          0.53         -0.04         0.45 o                         
   2  10   5          0.47          0.01         0.43 o                         
   3  10   5          0.22         -0.47         0.40 o                         
   4  10   5          1.72          1.03         0.52 o                         
  -4  11   5          0.08         -0.44         0.97 o                         
  -3  11   5          1.98          0.81         1.22 o                         
  -2  11   5          7.13          8.58         0.88 o                         
  -1  11   5          8.34          6.70         0.55 o                         
   0  11   5          9.29          7.65         0.63 o                         
   1  11   5          0.19          0.24         0.41 o                         
   2  11   5         42.91         41.76         1.39 o                         
   3  11   5          0.02         -0.65         0.46 o                         
  -3  12   5          0.43          0.62         0.83 o                         
  -2  12   5          4.77          4.92         0.75 o                         
  -1  12   5          5.03          5.65         0.49 o                         
   0  12   5          0.02          0.21         0.42 o                         
   1  12   5          0.04          0.23         0.44 o                         
   2  12   5          8.09          9.04         0.79 o                         
   3  12   5         48.24         47.93         2.40 o                         
  -3  13   5          9.22         11.85         1.10 o                         
  -2  13   5          8.65          5.72         0.85 o                         
  -1  13   5         32.05         29.24         2.04 o                         
   0  13   5          2.02          2.02         0.51 o                         
   1  13   5         19.14         21.71         1.23 o                         
   2  13   5          0.19         -0.04         0.50 o                         
   3  13   5          0.20          0.97         0.83 o                         
  -2  14   5          2.89          1.44         0.63 o                         
  -1  14   5          1.93          2.04         0.72 o                         
   0  14   5          7.27          6.34         0.68 o                         
   1  14   5          0.58         -0.21         0.47 o                         
   2  14   5          8.75         10.32         1.01 o                         
  -2  15   5          0.25          0.59         0.59 o                         
  -1  15   5          3.26          2.79         1.20 o                         
   0  15   5          6.27          6.98         0.75 o                         
   1  15   5          3.76          5.18         0.71 o                         
   2  15   5          0.11          0.26         0.70 o                         
  -1  16   5          1.49          0.78         0.84 o                         
   0  16   5          0.52          1.59         0.79 o                         
   1  16   5          0.24          0.97         0.66 o                         
  -5   0   6          5.10          5.64         1.71 o                         
  -4   0   6          5.08          5.17         0.41 o                         
  -3   0   6        488.37        494.66         8.50 o                         
  -2   0   6         82.11         75.19         1.47 o                         
  -1   0   6         20.03         24.40         0.76 o                         
   0   0   6        235.43        247.43         4.18 o                         
   1   0   6        367.42        369.75         6.72 o                         
   2   0   6          0.77          0.61         0.58 o                         
   3   0   6         15.02         13.72         1.15 o                         
   4   0   6         39.83         35.00         2.00 o                         
  -5   1   6         35.72         42.86         2.68 o                         
  -4   1   6          1.51          1.47         0.45 o                         
  -3   1   6         17.18         16.29         0.57 o                         
  -2   1   6        158.71        167.68         1.96 o                         
  -1   1   6        189.55        182.37         2.30 o                         
   0   1   6          3.37          2.18         0.21 o                         
   1   1   6        331.63        328.30         4.28 o                         
   2   1   6         55.62         56.73         1.02 o                         
   3   1   6         69.72         72.64         1.33 o                         
   4   1   6          5.70          4.91         0.73 o                         
  -5   2   6          8.41          6.57         1.79 o                         
  -4   2   6         67.79         59.62         1.05 o                         
  -3   2   6          0.15          0.17         0.23 o                         
  -2   2   6          3.16          3.33         0.25 o                         
  -1   2   6          8.97          8.36         0.37 o                         
   0   2   6        153.61        169.41         1.94 o                         
   1   2   6         38.21         41.17         0.97 o                         
   2   2   6        134.08        123.63         1.80 o                         
   3   2   6          0.09         -0.23         0.30 o                         
   4   2   6         15.87         16.14         0.98 o                         
  -5   3   6          0.35          0.59         0.51 o                         
  -4   3   6          2.58          2.75         0.30 o                         
  -3   3   6         35.34         32.70         0.84 o                         
  -2   3   6         20.30         21.61         0.53 o                         
  -1   3   6        210.58        228.45         2.62 o                         
   0   3   6         83.14         76.01         1.12 o                         
   1   3   6        241.06        229.82         3.19 o                         
   2   3   6          4.15          4.75         0.36 o                         
   3   3   6         22.03         21.34         0.73 o                         
   4   3   6          0.30          0.11         0.43 o                         
  -5   4   6          1.33          1.49         0.66 o                         
  -4   4   6          0.43          0.12         0.38 o                         
  -3   4   6        173.00        166.80         2.61 o                         
  -2   4   6        141.93        140.23         1.83 o                         
  -1   4   6        232.60        254.29         2.71 o                         
   0   4   6          3.92          3.59         0.30 o                         
   1   4   6         90.34         89.40         1.37 o                         
   2   4   6          1.54          1.56         0.22 o                         
   3   4   6         24.24         24.63         0.79 o                         
   4   4   6          0.41          0.16         0.45 o                         
  -5   5   6         44.64         44.39         3.69 o                         
  -4   5   6         48.97         49.55         1.50 o                         
  -3   5   6          1.25          0.35         0.24 o                         
  -2   5   6         14.71         15.83         0.48 o                         
  -1   5   6         77.16         85.95         1.18 o                         
   0   5   6         12.02          9.39         0.44 o                         
   1   5   6         48.21         47.42         1.09 o                         
   2   5   6          2.45          2.82         0.41 o                         
   3   5   6         48.40         52.18         1.16 o                         
   4   5   6         10.52          9.64         0.77 o                         
  -4   6   6         44.25         33.83         1.28 o                         
  -3   6   6          4.89          4.37         0.49 o                         
  -2   6   6         93.99         94.18         1.58 o                         
  -1   6   6         18.06         22.06         0.52 o                         
   0   6   6        297.82        293.98         3.87 o                         
   1   6   6         26.20         25.49         1.02 o                         
   2   6   6         10.63          9.49         0.69 o                         
   3   6   6         16.25         15.63         0.74 o                         
   4   6   6         12.70         16.46         0.92 o                         
  -4   7   6         37.64         38.43         1.45 o                         
  -3   7   6         23.13         24.00         1.15 o                         
  -2   7   6          0.06          0.20         0.25 o                         
  -1   7   6          5.39          7.44         0.39 o                         
   0   7   6        232.56        232.53         3.21 o                         
   1   7   6        209.08        191.13         4.32 o                         
   2   7   6          3.20          1.99         0.43 o                         
   3   7   6         12.37         10.36         0.67 o                         
   4   7   6         14.31         11.14         0.86 o                         
  -4   8   6          0.68          0.56         0.87 o                         
  -3   8   6          3.85          1.74         0.56 o                         
  -2   8   6         14.21         15.11         0.80 o                         
  -1   8   6         29.51         28.66         0.73 o                         
   0   8   6          1.14          0.60         0.35 o                         
   1   8   6         31.08         30.25         1.05 o                         
   2   8   6          0.01         -0.41         0.35 o                         
   3   8   6         19.59         20.50         0.96 o                         
   4   8   6          0.12          0.59         0.53 o                         
  -4   9   6          8.33         11.42         1.02 o                         
  -3   9   6          8.97          9.00         0.87 o                         
  -2   9   6          0.31          0.05         0.44 o                         
  -1   9   6         47.82         44.32         1.00 o                         
   0   9   6          1.97          3.00         0.45 o                         
   1   9   6        225.22        221.11         3.66 o                         
   2   9   6          4.68          3.98         0.61 o                         
   3   9   6          8.30          8.90         0.85 o                         
   4   9   6          7.54          7.37         0.75 o                         
  -4  10   6          1.40          0.91         0.62 o                         
  -3  10   6          9.92          8.14         0.88 o                         
  -2  10   6         28.92         28.27         1.33 o                         
  -1  10   6          4.89          4.36         0.39 o                         
   0  10   6        213.75        197.35         3.30 o                         
   1  10   6          8.93          9.17         0.76 o                         
   2  10   6        216.91        207.41         3.65 o                         
   3  10   6         14.22         13.41         0.86 o                         
  -3  11   6         22.65         20.16         1.26 o                         
  -2  11   6          0.39          0.06         0.46 o                         
  -1  11   6          8.84          8.96         0.90 o                         
   0  11   6         76.13         71.17         1.69 o                         
   1  11   6         35.67         33.83         1.22 o                         
   2  11   6          1.92          3.65         0.61 o                         
   3  11   6         18.64         16.45         1.44 o                         
  -3  12   6          2.16          1.40         0.90 o                         
  -2  12   6          0.92          1.89         0.63 o                         
  -1  12   6          0.37          0.82         0.47 o                         
   0  12   6          0.79          0.49         0.60 o                         
   1  12   6          7.50          7.90         0.73 o                         
   2  12   6          0.15          0.81         0.56 o                         
   3  12   6          2.18          1.12         0.76 o                         
  -3  13   6          9.28         10.37         1.09 o                         
  -2  13   6          1.89          1.57         0.63 o                         
  -1  13   6         16.84         22.60         1.30 o                         
   0  13   6          0.30          1.11         0.47 o                         
   1  13   6         98.68        104.08         2.36 o                         
   2  13   6          0.77          1.46         0.65 o                         
  -2  14   6          3.07          2.99         0.78 o                         
  -1  14   6          0.31         -0.10         0.73 o                         
   0  14   6          0.34          0.73         0.51 o                         
   1  14   6          0.41          0.10         0.49 o                         
   2  14   6         17.65         19.32         1.99 o                         
  -1  15   6          0.51          0.83         0.77 o                         
   0  15   6          3.45          4.82         0.95 o                         
   1  15   6          2.09          1.84         0.61 o                         
  -5   1   7         13.04         17.03         1.72 o                         
  -4   1   7         27.06         30.52         1.06 o                         
  -3   1   7        254.83        260.06         4.55 o                         
  -2   1   7         29.67         30.26         0.67 o                         
  -1   1   7        207.88        213.88         2.71 o                         
   0   1   7         97.00         94.42         1.60 o                         
   1   1   7         14.24         17.86         0.68 o                         
   2   1   7        171.89        180.43         2.79 o                         
   3   1   7         44.99         41.26         1.29 o                         
   4   1   7         21.79         22.14         1.25 o                         
  -5   2   7         11.13         12.37         2.36 o                         
  -4   2   7         83.69         80.30         1.63 o                         
  -3   2   7          3.87          5.97         0.43 o                         
  -2   2   7         62.42         64.69         1.14 o                         
  -1   2   7         16.25         14.81         0.51 o                         
   0   2   7        496.95        514.45         5.83 o                         
   1   2   7        141.43        138.54         1.94 o                         
   2   2   7        122.20        116.73         1.77 o                         
   3   2   7          8.91          7.08         0.48 o                         
   4   2   7         25.57         25.03         1.64 o                         
  -4   3   7          0.21          0.01         0.31 o                         
  -3   3   7        105.20        100.65         2.05 o                         
  -2   3   7         23.18         25.17         0.73 o                         
  -1   3   7          3.71          3.56         0.36 o                         
   0   3   7        184.98        183.15         2.39 o                         
   1   3   7         11.38         10.33         0.57 o                         
   2   3   7          1.70          2.44         0.33 o                         
   3   3   7          0.95          0.55         0.32 o                         
   4   3   7         18.38         14.41         1.09 o                         
  -4   4   7          1.14          0.61         0.41 o                         
  -3   4   7          0.18          0.34         0.29 o                         
  -2   4   7          1.02          1.04         0.21 o                         
  -1   4   7         46.89         49.85         0.90 o                         
   0   4   7          4.06          3.92         0.35 o                         
   1   4   7         79.88         82.52         1.58 o                         
   2   4   7         54.03         52.87         1.11 o                         
   3   4   7          2.23          1.02         0.50 o                         
   4   4   7          2.57          2.11         0.67 o                         
  -4   5   7         28.31         29.87         1.20 o                         
  -3   5   7         48.61         51.72         1.59 o                         
  -2   5   7          2.18          1.55         0.24 o                         
  -1   5   7        121.56        118.23         1.63 o                         
   0   5   7         80.94         78.92         1.41 o                         
   1   5   7         30.92         27.73         0.71 o                         
   2   5   7        293.16        285.83         4.08 o                         
   3   5   7         27.16         25.87         0.91 o                         
   4   5   7         12.09         14.84         1.11 o                         
  -4   6   7          0.00         -0.27         0.43 o                         
  -3   6   7          0.13          0.98         0.45 o                         
  -2   6   7         41.03         44.12         1.05 o                         
  -1   6   7         80.17         77.29         1.23 o                         
   0   6   7          8.67          8.48         0.48 o                         
   1   6   7         43.97         45.02         0.97 o                         
   2   6   7         66.56         65.87         1.51 o                         
   3   6   7          2.87          1.34         0.57 o                         
   4   6   7         27.02         22.14         1.30 o                         
  -4   7   7          3.64          5.17         0.68 o                         
  -3   7   7          0.12         -0.36         0.86 o                         
  -2   7   7         34.02         37.87         1.79 o                         
  -1   7   7          0.05          0.35         0.25 o                         
   0   7   7         40.69         40.81         0.99 o                         
   1   7   7          0.54          0.86         0.41 o                         
   2   7   7          5.49          4.23         0.54 o                         
   3   7   7         28.01         27.50         1.08 o                         
   4   7   7          2.84          1.36         0.81 o                         
  -4   8   7          1.93          1.97         0.60 o                         
  -3   8   7          0.13          0.10         0.47 o                         
  -2   8   7         20.24         15.75         1.09 o                         
  -1   8   7         93.98         89.92         1.59 o                         
   0   8   7         13.80         11.85         0.58 o                         
   1   8   7         48.47         49.87         1.40 o                         
   2   8   7         36.07         38.99         1.19 o                         
   3   8   7          0.45          0.26         0.54 o                         
  -4   9   7          0.30         -0.04         0.52 o                         
  -3   9   7         40.19         35.17         1.50 o                         
  -2   9   7          2.51          4.01         0.87 o                         
  -1   9   7        127.94        138.12         2.21 o                         
   0   9   7         52.54         47.70         1.17 o                         
   1   9   7         31.20         29.24         1.40 o                         
   2   9   7          4.70          5.54         0.68 o                         
   3   9   7          9.01          9.03         0.87 o                         
  -3  10   7          0.09          0.47         0.89 o                         
  -2  10   7         20.07         22.75         1.23 o                         
  -1  10   7          1.13          0.42         0.32 o                         
   0  10   7         79.52         75.45         1.76 o                         
   1  10   7          5.76          6.17         0.67 o                         
   2  10   7          3.17          4.10         0.63 o                         
   3  10   7          3.16          4.11         0.62 o                         
  -3  11   7          2.54          2.82         0.73 o                         
  -2  11   7          2.73          1.89         0.62 o                         
  -1  11   7          9.61         11.97         0.86 o                         
   0  11   7        201.04        210.48         3.59 o                         
   1  11   7          2.49          2.59         0.55 o                         
   2  11   7          1.67          2.37         0.56 o                         
   3  11   7          0.00          0.32         0.56 o                         
  -3  12   7         17.57         19.83         1.45 o                         
  -2  12   7          0.20          0.08         0.53 o                         
  -1  12   7          5.75          3.26         0.69 o                         
   0  12   7          1.52          1.01         0.46 o                         
   1  12   7         77.55         77.11         1.96 o                         
   2  12   7         10.08         10.69         1.01 o                         
  -2  13   7          1.01          0.45         0.61 o                         
  -1  13   7         23.08         21.18         1.32 o                         
   0  13   7          7.11          8.45         0.91 o                         
   1  13   7         11.94         17.66         1.02 o                         
   2  13   7          0.00          0.06         0.61 o                         
  -2  14   7          0.00         -0.81         0.55 o                         
  -1  14   7          2.69          1.66         0.66 o                         
   0  14   7          0.71          0.03         0.67 o                         
   1  14   7          0.75          0.79         0.55 o                         
  -1  15   7          1.42          2.54         0.71 o                         
   0  15   7         33.83         38.17         1.99 o                         
  -4   0   8         35.63         37.72         1.62 o                         
  -3   0   8        135.34        140.40         3.07 o                         
  -2   0   8         25.92         27.94         1.04 o                         
  -1   0   8        753.72        765.79        13.46 o                         
   0   0   8        139.30        133.77         3.01 o                         
   1   0   8          2.27          0.31         0.47 o                         
   2   0   8          9.54          8.72         0.89 o                         
   3   0   8        164.96        177.08         4.18 o                         
   4   0   8          2.89          5.81         1.18 o                         
  -4   1   8         28.87         27.16         0.98 o                         
  -3   1   8         11.38         11.88         0.61 o                         
  -2   1   8          0.15         -0.05         0.20 o                         
  -1   1   8          2.37          2.01         0.32 o                         
   0   1   8         83.96         87.70         1.59 o                         
   1   1   8         13.22         13.70         0.66 o                         
   2   1   8         36.38         31.95         1.03 o                         
   3   1   8         18.63         18.66         0.90 o                         
   4   1   8          8.92          8.14         0.92 o                         
  -4   2   8          2.37          3.20         0.50 o                         
  -3   2   8          9.11          7.96         0.65 o                         
  -2   2   8         16.61         14.82         0.56 o                         
  -1   2   8          5.81          7.40         0.43 o                         
   0   2   8          3.69          2.99         0.33 o                         
   1   2   8          0.04         -0.13         0.24 o                         
   2   2   8         40.40         36.47         1.10 o                         
   3   2   8          0.23         -0.60         0.40 o                         
   4   2   8          2.29          3.34         0.75 o                         
  -4   3   8          0.78          0.66         0.43 o                         
  -3   3   8          1.34          1.04         0.54 o                         
  -2   3   8         16.56         14.60         0.60 o                         
  -1   3   8         79.13         83.36         1.44 o                         
   0   3   8         10.59          8.40         0.43 o                         
   1   3   8        182.13        179.63         2.78 o                         
   2   3   8         60.20         59.31         1.34 o                         
   3   3   8          9.37          8.56         0.79 o                         
   4   3   8          8.77          7.53         0.98 o                         
  -4   4   8         30.71         30.52         1.23 o                         
  -3   4   8         41.52         43.47         1.46 o                         
  -2   4   8         13.02         12.33         0.79 o                         
  -1   4   8         15.34         13.33         0.61 o                         
   0   4   8        129.10        125.52         1.99 o                         
   1   4   8        173.64        171.42         2.71 o                         
   2   4   8         44.91         45.35         1.05 o                         
   3   4   8        115.02        117.39         2.50 o                         
   4   4   8         20.88         25.59         1.43 o                         
  -4   5   8          0.38          0.24         0.44 o                         
  -3   5   8          2.84          2.39         0.84 o                         
  -2   5   8          4.04          2.74         0.53 o                         
  -1   5   8          2.33          1.02         0.28 o                         
   0   5   8         10.20          7.20         0.46 o                         
   1   5   8        114.38        111.00         1.73 o                         
   2   5   8          9.20         11.24         0.72 o                         
   3   5   8         37.91         38.92         1.55 o                         
   4   5   8         14.23         14.56         1.16 o                         
  -4   6   8          9.88         12.43         1.12 o                         
  -3   6   8          2.28          2.76         0.55 o                         
  -2   6   8          1.19          0.24         0.41 o                         
  -1   6   8          0.00          0.40         0.27 o                         
   0   6   8          0.87          0.40         0.34 o                         
   1   6   8         12.42         15.81         0.61 o                         
   2   6   8         17.24         17.15         0.84 o                         
   3   6   8         12.44         15.03         1.35 o                         
   4   6   8         16.26         20.14         1.34 o                         
  -4   7   8          0.00          0.13         0.47 o                         
  -3   7   8          1.92          2.21         0.59 o                         
  -2   7   8          0.59          0.88         0.46 o                         
  -1   7   8         63.53         59.89         1.24 o                         
   0   7   8         97.11         96.48         1.74 o                         
   1   7   8        122.71        118.77         2.04 o                         
   2   7   8         85.01         87.28         1.87 o                         
   3   7   8          0.04          0.36         0.55 o                         
  -4   8   8          1.57          1.63         0.61 o                         
  -3   8   8         17.86         21.21         1.20 o                         
  -2   8   8         11.80          9.54         1.38 o                         
  -1   8   8          0.02          0.20         0.30 o                         
   0   8   8         47.80         48.26         1.16 o                         
   1   8   8        159.77        149.96         2.45 o                         
   2   8   8         21.64         22.74         0.97 o                         
   3   8   8          5.89          5.64         0.66 o                         
  -3   9   8          0.29          0.93         0.57 o                         
  -2   9   8          4.04          7.22         1.59 o                         
  -1   9   8         10.05          7.24         0.58 o                         
   0   9   8          2.26          1.18         0.37 o                         
   1   9   8          2.74          2.38         0.43 o                         
   2   9   8          1.06          1.32         0.50 o                         
   3   9   8          0.04          0.23         0.45 o                         
  -3  10   8          0.08          0.74         0.57 o                         
  -2  10   8         16.19         14.12         1.06 o                         
  -1  10   8          0.00         -0.29         0.44 o                         
   0  10   8          8.88          8.64         0.68 o                         
   1  10   8          2.70          2.25         0.55 o                         
   2  10   8          7.82          5.12         0.77 o                         
   3  10   8          3.52          2.59         0.59 o                         
  -3  11   8          0.74          0.56         0.61 o                         
  -2  11   8          9.20         12.76         1.27 o                         
  -1  11   8          0.02          0.05         0.48 o                         
   0  11   8          8.51          8.77         0.62 o                         
   1  11   8          2.79          3.51         0.61 o                         
   2  11   8          0.00         -0.10         0.70 o                         
  -2  12   8          0.12          0.31         0.57 o                         
  -1  12   8         18.49         16.40         1.20 o                         
   0  12   8          0.97          1.00         0.43 o                         
   1  12   8          3.35          2.88         0.61 o                         
   2  12   8          0.46         -0.17         0.56 o                         
  -2  13   8          3.34          3.42         0.80 o                         
  -1  13   8         24.20         21.73         1.39 o                         
   0  13   8          1.30          1.20         0.96 o                         
   1  13   8         11.44         14.37         0.99 o                         
  -1  14   8          1.93          1.99         0.68 o                         
   0  14   8         15.08         13.60         1.17 o                         
  -4   1   9          3.33          2.37         0.51 o                         
  -3   1   9         35.70         35.32         1.33 o                         
  -2   1   9         17.91         16.54         0.92 o                         
  -1   1   9         28.29         29.23         0.86 o                         
   0   1   9        188.20        184.51         2.81 o                         
   1   1   9        106.42         95.93         1.85 o                         
   2   1   9          1.15          0.43         0.53 o                         
   3   1   9         18.45         19.71         1.20 o                         
   4   1   9          2.16          1.52         0.71 o                         
  -4   2   9         12.70         14.50         0.87 o                         
  -3   2   9         37.46         37.04         2.25 o                         
  -2   2   9         34.27         33.44         1.26 o                         
  -1   2   9         46.47         47.93         1.39 o                         
   0   2   9         29.36         28.48         0.92 o                         
   1   2   9          8.20          8.02         0.64 o                         
   2   2   9        113.57        117.18         2.45 o                         
   3   2   9          0.01          0.39         0.52 o                         
   4   2   9          1.50          1.63         1.18 o                         
  -4   3   9          3.50          3.88         0.75 o                         
  -3   3   9          0.98          1.01         0.49 o                         
  -2   3   9          2.67          2.70         0.53 o                         
  -1   3   9         46.04         44.04         1.15 o                         
   0   3   9         22.87         24.19         0.76 o                         
   1   3   9         17.53         13.57         0.75 o                         
   2   3   9         87.19         84.73         1.82 o                         
   3   3   9         14.39         13.83         1.08 o                         
  -4   4   9          0.02          0.44         0.48 o                         
  -3   4   9          1.01          0.06         0.45 o                         
  -2   4   9         58.59         61.23         1.84 o                         
  -1   4   9         51.99         48.90         1.11 o                         
   0   4   9         57.97         57.35         1.23 o                         
   1   4   9        196.43        201.55         3.16 o                         
   2   4   9          6.51          3.75         0.55 o                         
   3   4   9          8.03         12.41         1.05 o                         
  -4   5   9          7.91          8.58         1.46 o                         
  -3   5   9         21.72         21.20         1.12 o                         
  -2   5   9         21.16         24.55         1.47 o                         
  -1   5   9         49.12         45.58         1.08 o                         
   0   5   9         51.17         47.90         1.13 o                         
   1   5   9        364.68        356.48         4.95 o                         
   2   5   9         14.90         13.44         0.93 o                         
   3   5   9          0.59          1.66         0.64 o                         
  -4   6   9          2.78          1.57         0.60 o                         
  -3   6   9          0.73          0.57         0.68 o                         
  -2   6   9         32.25         29.87         1.60 o                         
  -1   6   9         36.07         34.74         1.03 o                         
   0   6   9         73.39         75.92         1.51 o                         
   1   6   9          5.26          8.02         0.85 o                         
   2   6   9          6.27          9.94         0.74 o                         
   3   6   9          3.93          4.88         0.79 o                         
  -3   7   9          0.40          0.50         0.48 o                         
  -2   7   9          1.63          0.13         0.58 o                         
  -1   7   9          2.00          2.22         0.52 o                         
   0   7   9         77.93         79.04         1.58 o                         
   1   7   9          0.96          0.78         0.47 o                         
   2   7   9          0.02          0.04         0.41 o                         
   3   7   9          9.52         13.28         1.48 o                         
  -3   8   9          0.10         -0.24         0.50 o                         
  -2   8   9          4.96          4.40         0.70 o                         
  -1   8   9          6.82          8.64         0.64 o                         
   0   8   9         11.28         11.01         0.64 o                         
   1   8   9         23.28         26.42         1.22 o                         
   2   8   9          0.18          0.71         0.48 o                         
   3   8   9         12.01         13.09         1.13 o                         
  -3   9   9          2.99          4.57         0.77 o                         
  -2   9   9          7.19          7.67         0.90 o                         
  -1   9   9         29.94         29.07         1.07 o                         
   0   9   9          3.77          3.58         0.47 o                         
   1   9   9         10.11          8.11         0.75 o                         
   2   9   9          2.59          2.10         0.59 o                         
  -3  10   9          1.94          1.75         0.66 o                         
  -2  10   9          0.05         -0.62         0.67 o                         
  -1  10   9          1.92         -0.13         0.48 o                         
   0  10   9         10.75         12.32         0.74 o                         
   1  10   9          0.01         -0.24         0.46 o                         
   2  10   9          3.13          1.36         0.58 o                         
  -2  11   9          0.97          0.44         0.58 o                         
  -1  11   9          0.06         -0.42         0.48 o                         
   0  11   9          0.11         -0.52         0.37 o                         
   1  11   9         10.31         10.68         0.87 o                         
   2  11   9          1.37          0.08         0.71 o                         
  -2  12   9         14.42         16.68         1.32 o                         
  -1  12   9          3.39          4.09         0.98 o                         
   0  12   9          0.55          0.96         0.60 o                         
   1  12   9          0.75          2.36         0.60 o                         
  -1  13   9          1.65          3.30         0.78 o                         
   0  13   9          1.72          0.61         0.60 o                         
  -4   0  10          6.90          5.44         0.89 o                         
  -3   0  10        108.07        109.52         3.39 o                         
  -2   0  10          2.02          0.93         0.96 o                         
  -1   0  10          1.45          0.78         0.68 o                         
   0   0  10         44.49         40.88         1.61 o                         
   1   0  10         68.36         70.09         2.78 o                         
   2   0  10         14.04         10.47         1.07 o                         
   3   0  10          2.73          1.85         0.92 o                         
  -4   1  10         10.76         10.19         0.85 o                         
  -3   1  10         46.10         45.29         1.62 o                         
  -2   1  10         44.85         47.61         2.39 o                         
  -1   1  10          8.26          8.26         0.72 o                         
   0   1  10         15.21         13.68         0.73 o                         
   1   1  10        196.14        189.38         3.39 o                         
   2   1  10          0.66          0.40         0.43 o                         
   3   1  10          1.46          1.10         0.65 o                         
  -4   2  10          0.32          0.20         0.71 o                         
  -3   2  10         17.40         18.60         1.07 o                         
  -2   2  10         63.41         61.37         1.87 o                         
  -1   2  10         22.01         21.77         0.96 o                         
   0   2  10         58.75         57.53         1.37 o                         
   1   2  10         14.47         15.82         0.84 o                         
   2   2  10          7.70          7.55         0.69 o                         
   3   2  10          4.41          6.52         0.86 o                         
  -4   3  10         17.45         14.37         1.23 o                         
  -3   3  10         23.29         24.51         1.23 o                         
  -2   3  10         28.42         26.28         1.23 o                         
  -1   3  10        166.23        171.61         3.69 o                         
   0   3  10        116.77        120.61         2.39 o                         
   1   3  10         14.24         15.54         0.82 o                         
   2   3  10         20.78         19.81         0.94 o                         
   3   3  10          0.47          0.51         0.60 o                         
  -3   4  10         21.47         22.05         1.37 o                         
  -2   4  10          1.78          3.39         0.70 o                         
  -1   4  10         27.01         24.92         1.16 o                         
   0   4  10         18.32         16.95         0.71 o                         
   1   4  10          6.84          7.93         0.66 o                         
   2   4  10          9.08          8.25         0.70 o                         
   3   4  10          0.02          0.91         0.97 o                         
  -3   5  10          0.02         -0.66         0.44 o                         
  -2   5  10         32.55         33.47         1.41 o                         
  -1   5  10         24.01         22.64         0.95 o                         
   0   5  10         68.52         64.27         1.39 o                         
   1   5  10          6.05          3.99         0.55 o                         
   2   5  10          2.91          2.68         0.62 o                         
   3   5  10          1.70          1.68         0.86 o                         
  -3   6  10          2.08          0.86         0.63 o                         
  -2   6  10         38.20         39.20         1.57 o                         
  -1   6  10          8.30          8.04         0.65 o                         
   0   6  10        125.74        122.83         2.14 o                         
   1   6  10          2.12          1.90         0.53 o                         
   2   6  10         35.21         39.91         1.32 o                         
   3   6  10          4.03          5.08         0.88 o                         
  -3   7  10          0.03         -0.51         0.48 o                         
  -2   7  10         10.97          7.11         1.03 o                         
  -1   7  10         61.90         63.90         1.66 o                         
   0   7  10          1.04          0.27         0.34 o                         
   1   7  10          0.34         -0.04         0.46 o                         
   2   7  10         38.28         38.10         1.32 o                         
  -3   8  10          0.14          1.59         0.71 o                         
  -2   8  10          0.07         -0.64         0.48 o                         
  -1   8  10          8.66          7.50         1.12 o                         
   0   8  10         21.02         18.76         0.85 o                         
   1   8  10         10.09          9.70         0.82 o                         
   2   8  10          0.05          0.23         0.45 o                         
  -2   9  10          0.65          1.18         0.55 o                         
  -1   9  10          6.38          5.89         0.81 o                         
   0   9  10          2.44          2.62         0.48 o                         
   1   9  10         18.07         19.23         1.05 o                         
   2   9  10         15.74         22.55         1.21 o                         
  -2  10  10          0.42         -0.04         0.54 o                         
  -1  10  10          9.49          8.71         0.93 o                         
   0  10  10         20.32         24.84         1.09 o                         
   1  10  10          3.59          6.81         1.04 o                         
  -1  11  10          3.45          3.41         1.77 o                         
   0  11  10          7.78          6.83         1.25 o                         
   1  11  10          2.48          1.71         0.65 o                         
   0  12  10          0.25          0.93         0.93 o                         
  -3   1  11          6.99          8.72         0.89 o                         
  -2   1  11          0.03         -0.29         0.62 o                         
  -1   1  11          2.21          1.13         0.71 o                         
   0   1  11        172.88        171.19         2.85 o                         
   1   1  11          0.17         -0.15         0.41 o                         
   2   1  11          3.55          1.71         0.50 o                         
   3   1  11          9.26          8.83         1.05 o                         
  -3   2  11          4.89          7.41         0.86 o                         
  -2   2  11          2.01          1.91         0.59 o                         
  -1   2  11         39.24         40.77         2.02 o                         
   0   2  11          9.69          8.54         0.77 o                         
   1   2  11         75.64         74.75         1.73 o                         
   2   2  11          6.69          7.47         0.72 o                         
   3   2  11          7.34          6.12         0.96 o                         
  -3   3  11         62.35         64.49         2.10 o                         
  -2   3  11         10.00          8.47         0.84 o                         
  -1   3  11         60.60         58.06         1.86 o                         
   0   3  11         68.57         65.46         1.71 o                         
   1   3  11          4.41          2.67         0.55 o                         
   2   3  11          2.50          1.90         0.51 o                         
  -3   4  11         44.21         49.50         2.20 o                         
  -2   4  11         11.16         13.15         1.00 o                         
  -1   4  11          0.47          0.51         0.47 o                         
   0   4  11          0.01          0.11         0.44 o                         
   1   4  11         36.03         37.31         1.45 o                         
   2   4  11          3.57          2.69         0.82 o                         
  -3   5  11          0.06         -0.74         0.50 o                         
  -2   5  11         41.50         41.55         1.64 o                         
  -1   5  11          4.10          5.57         0.96 o                         
   0   5  11          2.08          1.25         0.54 o                         
   1   5  11         29.07         31.12         1.15 o                         
   2   5  11          0.20         -0.09         0.45 o                         
  -3   6  11         17.51         18.49         1.21 o                         
  -2   6  11         38.01         38.84         1.73 o                         
  -1   6  11          6.83          8.05         0.83 o                         
   0   6  11          1.17          0.61         0.52 o                         
   1   6  11          9.13          8.48         0.82 o                         
   2   6  11          0.09         -0.11         0.52 o                         
  -2   7  11          0.07          0.24         0.54 o                         
  -1   7  11         14.61         13.21         0.82 o                         
   0   7  11         17.21         19.39         2.17 o                         
   1   7  11          0.84          0.27         0.50 o                         
   2   7  11          9.51          9.47         1.06 o                         
  -2   8  11          0.24          0.76         0.59 o                         
  -1   8  11          4.18          4.02         0.71 o                         
   0   8  11          5.41          8.05         0.94 o                         
   1   8  11         24.54         27.05         1.25 o                         
  -2   9  11          4.22          4.00         0.92 o                         
  -1   9  11         16.49         16.46         1.17 o                         
   0   9  11          0.24          1.35         0.78 o                         
   1   9  11          0.15         -0.38         0.55 o                         
  -1  10  11          2.55          2.59         0.71 o                         
   0  10  11          2.79          2.53         2.06 o                         
  -3   0  12          0.17          0.51         1.09 o                         
  -2   0  12         88.61         97.19         4.82 o                         
  -1   0  12          1.42          0.72         1.15 o                         
   0   0  12         11.56         11.09         1.78 o                         
   1   0  12          0.01         -0.15         0.59 o                         
   2   0  12         51.36         60.25         2.37 o                         
  -3   1  12          9.55          8.93         1.16 o                         
  -2   1  12          0.16         -0.98         0.65 o                         
  -1   1  12         66.86         65.05         2.76 o                         
   0   1  12         25.42         25.45         1.22 o                         
   1   1  12          5.82          4.53         0.63 o                         
   2   1  12          1.76          2.05         0.62 o                         
  -2   2  12          5.71          5.32         1.03 o                         
  -1   2  12          0.94          2.24         0.93 o                         
   0   2  12          0.31         -0.25         0.53 o                         
   1   2  12          4.03          4.01         0.64 o                         
   2   2  12          0.33          0.34         0.52 o                         
  -2   3  12          0.06          0.63         0.96 o                         
  -1   3  12         21.23         21.60         2.02 o                         
   0   3  12          0.10         -0.06         0.54 o                         
   1   3  12          8.14          8.87         0.76 o                         
   2   3  12          3.68          4.07         0.66 o                         
  -2   4  12          8.14          7.11         0.94 o                         
  -1   4  12          4.05          4.24         0.68 o                         
   0   4  12          0.62          1.00         0.61 o                         
   1   4  12          0.71          0.74         0.48 o                         
   2   4  12          2.02          1.73         0.57 o                         
  -2   5  12          4.02          3.56         0.73 o                         
  -1   5  12          0.19          1.11         1.13 o                         
   0   5  12          3.12          1.50         0.96 o                         
   1   5  12          7.07          7.20         0.78 o                         
  -2   6  12          3.06          4.14         0.79 o                         
  -1   6  12          2.85          3.61         0.95 o                         
   0   6  12          2.24          1.59         0.67 o                         
   1   6  12         14.89         16.58         1.16 o                         
  -1   7  12          0.22          0.61         0.74 o                         
   0   7  12          3.21          3.89         0.87 o                         
   1   7  12          0.52          0.76         0.63 o                         
  -1   8  12          0.01          1.00         0.83 o                         
   0   8  12         10.29         13.65         1.20 o                         
  -2   1  13          0.54         -0.08         0.76 o                         
  -1   1  13          0.01         -0.07         1.21 o                         
   0   1  13          0.62          1.29         1.17 o                         
   1   1  13          0.11          0.28         0.63 o                         
  -1   2  13         19.60         22.03         2.78 o                         
   0   2  13          0.53          0.26         0.63 o                         
   1   2  13         53.48         61.59         2.04 o                         
  -1   3  13          6.94          6.16         1.37 o                         
   0   3  13          0.29          0.38         0.70 o                         
   1   3  13          1.93          1.34         0.67 o                         
  -1   4  13          2.77          7.94         1.88 o                         
   0   4  13          9.42         11.22         1.15 o                         
  -1   5  13          0.39         -0.62         0.74 o                         
   0   5  13          0.30         -0.04         0.65 o                         
                                                                                
